# Supplementary material for: Stress-Induced Translation Inhibition through Rapid Displacement of Scanning Initiation Factors
Source: Mol Cell. 2020 Nov 5;80(3):470–484.e8. doi: 10.1016/j.molcel.2020.09.021 (PMC7657445; doi:10.1016/j.molcel.2020.09.021)
Supplement: Table S1. DNA Oligonucleotides Used in This Study, Related to STAR Methods [file mmc2.xlsx]

## Sheet: Sheet1
oligo name	purpose	oligo description	oligo sequence
oSB300	CRISPR	pML104/pML107 sequencing	AAAGGTGCGCATTTTTTCAC
oSB446	TIF3 tagging	Tif3 C-terminal tagging gRNA forward oligo	GATCGGTGACAATTGGGAAGTTGTGTTTTAGAGCTAG
oSB447		Tif3 C-terminal tagging gRNA reverse oligo	CTAGCTCTAAAACACAACTTCCCAATTGTCACC
oSB460		Tif3-His-Flag forward	TTGACTGTTGAAGATGGTGACAATTGGGAAGTTGTTGCTAAGAAACATCACCACCATCATCACCATCACGCCGCAGCCGCAGATT
oSB461		Tif3-His-Flag reverse	AAACAGTAAATACAAATGTACATTTTATCATCATACAACACTCTACTTGTCATCGTCATCTTTATAATCTGCGGCTGCGGCGTGA
oSB452		Tif3 validation forward oligo	CTGATGAGCAACCAAAAATCC
oSB453		Tif3 validation reverse oligo	CGAAAGGAAAATGGGACATTC
oSB448	TIF1 tagging	Tif1 N-terminal tagging gRNA forward oligo	GATCATTATATACAAGATGTCTGAGTTTTAGAGCTAG
oSB449		Tif1 N-terminal tagging gRNA reverse oligo	CTAGCTCTAAAACTCAGACATCTTGTATATAAT
oSB458		Flag-His-Tif1 forward	ATAACAAATTCGTTAAACGGCCTCCTTCTAATTATATACAAGATGGACTATAAAGATGACGATGACAAGGCCGCAGCCGCACATC
oSB459		Flag-His-Tif1 reverse	GTTGGTTTGAATTTGGGATTCTTCAATATCAGTAATACCTTCAGAGTGATGGTGATGATGGTGGTGATGTGCGGCTGCGGCCTTG
oSB456		Tif1 validation forward oligo	TATACGCAGCCCTGACATTT
oSB457		Tif1 validation reverse oligo	CAAGACATCGTGACCTTCAA
oSB532	DED1 tagging	Ded1 gRNA forward	GATCAAGAAAAGCATTTCATATTAGTTTTAGAGCTAG
oSB533		Ded1 gRNA reverse	CTAGCTCTAAAACTAATATGAAATGCTTTTCTT
oSB534		Ded1-Flag-His forward	AAGTGGTATTCCGTAAGAACAACAAGAAAAGCATTTCATATTATGAACGACTATAAAGATGACGATGACAAGGCCGCAGCCGCACATC
oSB535		Ded1-Flag-His reverse	GTTGTTGTCGTTGATGCTTAAATTTTGCACTTGTTCGCTCAGTTCAGCGTGATGGTGATGATGGTGGTGATGTGCGGCTGCGGCCTTG
oSB536		Ded1 verification forward	AAGAGATGGAGGAACGGGA
oSB537		Ded1 verification reverse	CCAGAACGGCCGTTAGAT
oSB663	SKI2 deletion	Ski2 gRNA forward	GATCAATACTAATTTATATGTCTGGTTTTAGAGCTAG
oSB664		Ski2 gRNA forward	CTAGCTCTAAAACCAGACATATAAATTAGTATT
oSB675		ski2Δ repair template	CGATATGAACAACCTAACTCACAAAATTTACTGTACTAATACTAATTTATAGAGCTCATT
oSB676		ski2Δ repair template	AAAACATTAACTTTTATAAACATGACTCACATTGAGAATAAATGAGCTCTATAAATTAGT
oSB677		ski2Δ verification forward oligo	GATCTTAGGAACGGATAGAGG
oSB678		ski2Δ verification reverse oligo	CCGTTGCTTACATGAAAGAA
