# Supplementary material for: Stress-Induced Translation Inhibition through Rapid Displacement of Scanning Initiation Factors
Source: Mol Cell. 2020 Nov 5;80(3):470–484.e8. doi: 10.1016/j.molcel.2020.09.021 (PMC7657445; doi:10.1016/j.molcel.2020.09.021)
Supplement: Table S3. Changes in Total Protein Abundance after 16 min of Glucose Starvation or Heat Shock, Related to Figure 1 — Each value indicates the log2 fold change in RNA binding during stress relative to the control. [file mmc4.xlsx]

## Sheet: Sheet1
control = heavy stress = light	control = light stress = heavy		change in total protein abundance [log2(stress/control)]
			glucose starvation		heat shock
uniprot	standard name	common name	Rep #1	Rep #2	Rep #1	Rep #2
P04710	YMR056C	AAC1	-0.157045	0.0347366	-0.0274372	-0.0518627
P18238	YBR085W	AAC3
P47182	YJR155W	AAD10
P42884	YNL331C	AAD14
Q08361	YOL165C	AAD15
Q02895	YPL088W	AAD16
P25612	YCR107W	AAD3
Q07747	YDL243C	AAD4
P43547	YFL056C	AAD6
P53909	YNL141W	AAH1	0.0612923	0.115676	-0.0768327	-0.041239
P37898	YHR047C	AAP1	-0.0598708	-0.0113525	-0.0265876	-0.0627159
P32357	YBL074C	AAR2
Q01802	YKL106W	AAT1	-0.0341603	0.0515188	-0.0147838	-0.0763564
P23542	YLR027C	AAT2;ASP5	-0.00476877	0.0245606	0.014179	-0.0218923
P32783	YBR236C	ABD1	-0.0594799	-0.0285692	0.0686952	-0.0183957
P14164	YKL112W	ABF1;BAF1;OBF1;REB2;SBF1	-0.0620982	-0.0539454	0.0382285	0.0313952
Q02486	YMR072W	ABF2;HIM1	0.0731347	0.0477857	0.0239297	0.057277
P47146	YJR108W	ABM1
P15891	YCR088W	ABP1	0.00187429	-0.028852	-0.0152121	0.0117819
Q08641	YOR239W	ABP140;TRM140	0.00446544	-0.00230647	0.0248981	0.0569996
P37254	YNR033W	ABZ1	0.00389003	0.128156	-0.163112	0.00834346
Q03266	YMR289W	ABZ2	-0.0363631	-0.0378742	0.0407492	0.182311
P39970	YER045C	ACA1
P31787	YGR037C	ACB1;ACB	0.0542233	0.0273956	0.0363483	-0.0960362
Q00955	YNR016C	ACC1;ABP2;FAS3;MTR7	-0.00717357	-0.0132121	-0.0268709	-0.0483078
P21192	YLR131C	ACE2		-0.385155
Q12168	YLR144C	ACF2;ENG2;PCA1			-0.00374614	0.2587
P47129	YJR083C	ACF4	-0.020004		0.109919	-0.118022
P32316	YBL015W	ACH1	0.0622599	-0.111566	0.122633	0.154194
Q07622	YDL203C	ACK1		-0.286171	-0.311736
Q03771	YDR161W	ACL4	0.0443242	0.124188	-0.0332292	-0.145765
Q08981	YPL267W	ACM1
P19414	YLR304C	ACO1;GLU1	-0.032433	0.0044793	0.00504381	-0.0359637
P39533	YJL200C	ACO2	0.0304067	0.0310761	-0.0996319	-0.0927863
P32463	YKL192C	ACP1	0.292546	0.0357714	-0.0224743	0.0919367
Q01574	YAL054C	ACS1
P52910	YLR153C	ACS2	-0.0420557	0.00348109	0.0484719	-0.00309068
P60010	YFL039C	ACT1;ABY1;END7	0.0170667	-0.00575927	-0.00848689	0.0304067
Q02336	YDR448W	ADA2	0.104739	-0.0194884	0.00678216
Q03233	YMR184W	ADD37	-0.064495	-0.154713	-0.14509	0.158854
P36040	YKL206C	ADD66;PBA2;POC2	-0.0483227	0.0407492	-0.0641931	-0.00643432
P27616	YAR015W	ADE1	0.109427	-0.0183493	-0.0292762	0.0140696
P80210	YNL220W	ADE12	0.0754642	-0.0513025	-0.0810669	0.0367495
Q05911	YLR359W	ADE13	0.0521376	-0.0745054	-0.0766959	0.00100953
P54113	YLR028C	ADE16	-0.0054782	-0.045443	-0.0951818	0.0328061
P38009	YMR120C	ADE17	0.0738202	-0.0990932	-0.12446	0.0712135
P21264	YOR128C	ADE2	0.0690147	-0.0357647	-0.0673634	0.0366088
P07245	YGR204W	ADE3	-0.0407492	-0.00317044	-0.026446	0.0234683
P04046	YMR300C	ADE4	-0.0105848	-0.0274372	0.00449377	0.0257376
P07244	YGL234W	ADE5,7	0.0340748	-0.0282862	-0.0418037	0.0272956
P38972	YGR061C	ADE6	0.0499095	-0.000865357	-0.0344975	-0.0037125
P04161	YDR408C	ADE8	-0.00850809	-0.0395596	-0.0203422	0.00115369
Q2V2Q1	YCL058W-A	ADF1
P00330	YOL086C	ADH1;ADC1	0.0373119	0.062957	0.0714364	0.0280033
P00331	YMR303C	ADH2;ADR2
P07246	YMR083W	ADH3	-0.0268222	0.0725434	0.0307371	-0.0276455
P10127	YGL256W	ADH4;ZRG5
P38113	YBR145W	ADH5	-0.13833	0.120686	0.0115298	0.0773797
Q04894	YMR318C	ADH6	0.0461418	-0.0231844	-0.0501882	-0.0195652
P25377	YCR105W	ADH7
Q03677	YMR009W	ADI1	-0.341702	-0.405012	0.064148	0.0848807
P07170	YDR226W	ADK1;AKY;AKY1;AKY2	0.0322419	0.0413577	0.00417543	0.0164963
P26364	YER170W	ADK2;AKY3;PAK3
P47143	YJR105W	ADO1	-0.00817434	0.00229571	0.002657	0.00575927
P25371	YCR011C	ADP1	-0.054617	0.0294703	0.0329199	-0.0148348
P07248	YDR216W	ADR1	0.269871	-0.146525	0.00121237	0.154842
P25613	YCR010C	ADY2;ATO1
Q07732	YDL239C	ADY3
Q05955	YLR227C	ADY4
P32493	YMR064W	AEP1;NCA1
P22136	YMR282C	AEP2;ATP13			-0.0824301
Q12089	YPL005W	AEP3
P32317	YEL052W	AFG1;AFG	-0.0365407	-0.012068	-0.0564448	0.0996319
P32794	YLR397C	AFG2;DRG1	0.0116388	0.0677422	0.020838	-0.0572566
P39925	YER017C	AFG3;YTA10	0.428464	0.212568	-0.0453032	-0.00589824
Q99222	YOR129C	AFI1
P33304	YDR085C	AFR1
P22149	YGL071W	AFT1;RCS1
Q08957	YPL202C	AFT2
P32323	YNR044W	AGA1
P32781	YGL032C	AGA2
Q12482	YPR021C	AGC1
Q04412	YDR524C	AGE1;SAT1
P40529	YIL044C	AGE2	-0.0206331	0.0680901	-0.103263	-0.128361
P25376	YCL025C	AGP1	0.223299	-0.129481	-0.278342	-0.053883
P38090	YBR132C	AGP2			-0.553557
P43548	YFL055W	AGP3	0.275365	-0.0886844	-0.131063
P43567	YFL030W	AGX1
Q12449	YDR214W	AHA1	-0.0252211	-0.0846086	0.247269	0.192825
Q12433	YOR023C	AHC1
P25649	YCR082W	AHC2			0.509245
P38013	YLR109W	AHP1	0.0765591	0.073287	0.126691	0.0833836
P29589	YHR093W	AHT1
P03875	Q0050	AI1
P03876	Q0055	AI2
P03877	Q0060	AI3;ENS3;I-SCEIII
P03878	Q0065	AI4;ENS2;I-SCEII
Q9ZZX1	Q0070	AI5_ALPHA;I-SCEIV
Q9ZZX0	Q0075	AI5_BETA
P52923	YNR074C	AIF1;CPD1	-0.0289255	0.21838	-0.0585243	0.0344975
P39965	YER087W	AIM10	0.0282862	0.087013		-0.00935004
P87275	YER093C-A	AIM11;GEP8
P53109	YGL160W	AIM14		-0.0687396	0.0118352	-0.0081018
P23180	YHL021C	AIM17;FMP12	0.101112	-0.055751	0.649028	0.69207
P38884	YHR198C	AIM18;FMP22	0.151599	-0.154454	0.0281751
P40502	YIL087C	AIM19				0.141564
P39721	YAL049C	AIM2	0.0360461	0.0086387	0.0797677	0.0661236
P40451	YIL158W	AIM20	0.0999011	0.0370587	0.0454017	0.0233263
P40563	YIR003W	AIM21	-0.0673492	-0.103665	0.10757	-0.101707
P47051	YJL046W	AIM22
P47015	YJL131C	AIM23
P47127	YJR080C	AIM24;FMP26	-0.0157096	0.152532	-0.215865	-0.0687254
P47140	YJR100C	AIM25	0.253021			-0.129734
P32858	YKL037W	AIM26
P36154	YKR074W	AIM29	-0.00763761	-0.0254541	0.0666993	0.0563061
P38266	YBR108W	AIM3	0.016211	-0.030548	0.0865993
Q04689	YML050W	AIM32
Q04516	YML087C	AIM33
Q03673	YMR003W	AIM34	0.164143	0.449868		-0.230025
Q03798	YMR157C	AIM36;FMP39	-0.0682413	0.0978415	0.0176799	0.157561
Q08223	YOL053W	AIM39
Q12032	YOR215C	AIM41	0.231678	-0.0957219	-0.426426	-0.359731
Q99299	YPL158C	AIM44
Q12480	YPR004C	AIM45	0.0848807	0.0287489	-0.0116388	0.0931545
P38885	YHR199C	AIM46;FMP34	0.0255958	0.164044	0.017198	0.0490731
P38305	YBR194W	AIM4;SOY1
Q07716	YDL237W	AIM6	0.163756	0.00218012	-0.0775165	-0.185966
Q12156	YDR063W	AIM7	0.152508	0.0123881	-0.0784732	0.00776959
P40053	YER080W	AIM9;FMP29	0.0329472	-0.0311128	-0.00992041	-0.0123299
P46680	YMR092C	AIP1	0.0623981	-0.00547185	-0.0143553	0.051024
P40507	YIL079C	AIR1	0.168257
Q12476	YDL175C	AIR2
P38080	YBR059C	AKL1	-0.0103669	-0.0574156	-0.0193461	0.00676478
P39010	YDR264C	AKR1	0.0267293	0.194906	-0.0444641	-0.00765211
Q12013	YOR034C	AKR2
P40825	YOR335C	ALA1;CDC64
P47019	YJL122W	ALB1	-0.0692248	-0.201634	-0.212507	-0.177882
P47771	YMR170C	ALD2;ALD5	-0.00129901	-0.0962619	0.108379	0.100709
P54114	YMR169C	ALD3;ALD4	0.1333	-0.307429	1.47778	1.55228
P46367	YOR374W	ALD4;ALD7;ALDH2	0.162855	-0.178492	0.258667	0.301002
P40047	YER073W	ALD5;ALD3;ALDH5	0.0359054	-0.0661236	-0.00920383	-0.0206038
P54115	YPL061W	ALD6;ALDH1	-0.0428134	0.00669519	0.0459824	0.0538064
Q08548	YOR175C	ALE1;LCA1;LPT1;SLC4	0.0152121	-0.232292	-0.0360461	0.0433445
P53904	YNL148C	ALF1
P16661	YBR110W	ALG1	-0.100268		0.128882	-0.044345
P53954	YNL048W	ALG11	0.0436245	-0.0611541	-0.0690147	0.0387171
P53730	YNR030W	ALG12;ECM39	0.135141	-0.0103502	0.232074	-0.172116
P53178	YGL047W	ALG13	0.0797024	0.099139	0.0119807	0.015783
P38242	YBR070C	ALG14			-0.208143	-0.0464293
P43636	YGL065C	ALG2	0.12446	0.0740917	0.0372363	0.0469799
P38179	YBL082C	ALG3;RHK1
P40350	YPL227C	ALG5	0.195474	0.0294408	0.162622	0.102188
Q12001	YOR002W	ALG6	0.444349		0.00500038	0.0129262
P07286	YBR243C	ALG7;TUR1
P40351	YOR067C	ALG8		0.112755	0.0718306	-0.00865322
P53868	YNL219C	ALG9	0.0363275	-0.028852	0.0066807	-0.0524161
P43633	YGL021W	ALK1				0.0551957
P32789	YBL009W	ALK2
P54783	YML086C	ALO1	-0.00252693	0.0713151	0.0364519	-0.0404524
P38971	YNL270C	ALP1
Q08269	YOL130W	ALR1	-0.114207	0.205131	-0.00144197
P43553	YFL050C	ALR2
P52893	YLR089C	ALT1	-0.0224636	-0.00561557	-0.0497702	-0.0225369
P52892	YDR111C	ALT2	-0.167977	0.294544	0.127415
P36117	YKR021W	ALY1;ART6	0.111165	-0.122076
P47029	YJL084C	ALY2;ART3	-0.266542	0.383247	-0.182438	0.049352
P50082	YGR225W	AMA1;SPO70
P15274	YML035C	AMD1;AMD	-0.0556513	-0.127369	0.0792341	0.0298416
P22580	YDR242W	AMD2;AMDY;AMDY1
P38313	YBR211C	AME1;ARP100	0.427606		0.0299121	-0.0572566
P38285	YBR158W	AMN1;CST13;ICS4
P22855	YGL156W	AMS1
P19211	YJR047C	ANB1;HYP1;TIF51B	-0.299951
P32629	YEL036C	ANP1;GEM3	0.0913952	0.141987	-0.0294175	-0.0717244
P36090	YKL047W	ANR2	-0.00581132	0.222313	0.0659591	-0.0771932
P38832	YHR126C	ANS1
Q06497	YPR128C	ANT1	0.0177794	0.0259113	-0.0194884	0.064469
Q06624	YPR180W	AOS1;RHC31	0.0694272	0.199752	0.0842267	0.000721167
P16550	YCL050C	APA1;DTP	-0.0478901	-0.0306892	0.155373	0.0626744
P22108	YDR530C	APA2
P53886	YNL172W	APC1	-0.239055	0.0371771		-0.246875
Q12157	YDL008W	APC11
Q12440	YLR127C	APC2;RSI1		0.312886
Q04601	YDR118W	APC4
Q08683	YOR249C	APC5;RMC1		-0.272023
Q12107	YLR102C	APC9
P38281	YBR151W	APD1	0.0852887	-0.0315364	-0.044604	0.0473988
P14904	YKL103C	APE1;API;LAP4;YSC1	0.0993625	0.00865322	0.020121	0.207643
P32454	YKL157W	APE2;LAP1	0.0112094	-0.0144981	-0.032383	0.0326651
P37302	YBR286W	APE3	0.0554733	0.00440694	-0.00776959	-0.0189365
P38821	YHR113W	APE4	0.214747	-0.0366088	-0.00317044	0.0931545
Q04413	YDR525W	API2
P53940	YNL077W	APJ1	0.0923428		1.62371	1.1375
P27351	YJR005W	APL1;YAP80	-0.183408	0.0466677	-0.0297002
P36000	YKL135C	APL2	-0.141605	-0.0184917	-0.0927487	0.0370307
P38065	YBL037W	APL3	-0.0997109	0.0201356	0.0107883	0.17594
Q12028	YPR029C	APL4	-0.00469639	0.0118498	0.03484	-0.0214383
Q08951	YPL195W	APL5;YKS4	-0.0545571	0.000735962	0.0103378	-0.077726
P46682	YGR261C	APL6;YKS5	0.0360461	0.0580223	0.013975	0.0219061
Q00776	YPL259C	APM1;YAP54	-0.0765998	0.880391	-0.00906047	-0.0170812
P38700	YHL019C	APM2				0.194213
P38153	YBR288C	APM3;YKS6	-0.0922479	0.0885155	0.0797677	0.0409625
Q99186	YOL062C	APM4;AMP1	0.135404			0.0406821
P22936	YKL114C	APN1	0.132511	0.0865227	0.0611497	-0.0291611
P38207	YBL019W	APN2;ETH1
P53933	YNL094W	APP1
P40532	YIL040W	APQ12	0.218223	0.20156	-0.0596322	-0.0453868
P47036	YJL075C	APQ13
P35181	YLR170C	APS1;YAP19	0.0687396	0.0510254	-0.030548	0.0549179
Q00381	YJR058C	APS2;YAP17	0.117961	-0.139993
P47064	YJL024C	APS3;YKS7	-0.0116898	0.03934	-0.207893	0.0633649
P49435	YML022W	APT1	0.00216242	0.0810032	0.00539131	-0.0535087
P36973	YDR441C	APT2
P53943	YNL065W	AQR1				-0.436159
P0CD91	YPR192W	AQY1;AQY1-2
P0CD90	YLL052C	AQY2;AQY2-2
P38115	YBR149W	ARA1	0.0614306	-0.0911243	-0.00460925	0.109695
Q04212	YMR041C	ARA2	0.353097	-0.134878	0.176332
P40024	YER036C	ARB1	0.00475306	0.00891449	-0.00489684	0.033793
P40518	YIL062C	ARC15	0.0364682	0.0636202	-0.0140696	-0.00287382
Q05933	YLR370C	ARC18	0.0608775	0.0333185	0.0425757	0.0451634
P33204	YKL013C	ARC19	0.0908534	0.0839667	0.0363335	0.123534
P46672	YGL105W	ARC1;G4P1	-0.0304277	0.0252504	0.0216286	-0.00562303
P53731	YNR035C	ARC35	0.0330882	0.0364963	0.0333628	0.0298416
P38328	YBR234C	ARC40	0.0253123	-0.0207689	-0.0586628	-0.0177968
P07347	YHR013C	ARD1	0.0368901	0.0459377	-0.00805655	0.0253123
P25628	YCR048W	ARE1;SAT2			-0.0464212	0.139208
P53629	YNR019W	ARE2;SAT1	0.121148	-0.0549179	0.0960054	0.0874628
P11076	YDL192W	ARF1	0.0716254	0.0776956	0.00773914	0.0220482
P19146	YDL137W	ARF2	0.0873271	0.0211601	0.052102	-0.0206917
P40994	YOR094W	ARF3	0.0592168	0.0265136	0.100314	-0.149233
P22768	YOL058W	ARG1	0.0911243	0.0773759	-0.0377336	0.00992041
P40360	YJL071W	ARG2	0.348346	-0.0762854	0.0923556
P05150	YJL088W	ARG3	0.0856966	-0.0322419	0.0466081	0.00331439
P04076	YHR018C	ARG4
Q01217	YER069W	ARG5,6	0.0479571	-0.0705267	-0.102994	0.0102069
Q04728	YMR062C	ARG7;ECM40	0.0354832	-0.107956	-0.0396999	0.000865357
P18544	YOL140W	ARG8	0.113834	-0.0458623	-0.0594937	0.0116388
P07249	YMR042W	ARG80;ARGR1
P05085	YML099C	ARG81;ARGR2
P07250	YDR173C	ARG82;ARGR3;IPK2	-0.514821		1.03869
P48360	YDR376W	ARH1	0.078883	-0.0306892	0.0849763	-0.135031
P53111	YGL157W	ARI1	0.0769695	-0.148479	-0.0103502	0.0791562
P53974	YNL020C	ARK1
P38116	YBR164C	ARL1;ARF3	0.0384362	0.0511002	0.0534188	-0.026543
Q02804	YPL051W	ARL3;ARP1	0.0816123	0.457138	-0.051024	-0.081797
P38731	YHL040C	ARN1
P38724	YHL047C	ARN2;TAF1
Q06408	YDR380W	ARO10	0.0648829	0.0817664	0.10231	0.092884
P08566	YDR127W	ARO1;AROM	0.0149265	-0.0113525	-0.018919	-0.0164828
P28777	YGL148W	ARO2	0.0130692	-0.0416635	0.00855162	-0.0632283
P14843	YDR035W	ARO3	0.00805655	-0.0713508	-0.0540844	0.0464212
P32449	YBR249C	ARO4	-0.0154179	-0.0429244	-0.0144981	0.0426443
P32178	YPR060C	ARO7;OSM2	0.000865357	0.0343081	0.0703756	0.0132121
P53090	YGL202W	ARO8	-0.00565199	-0.00273852	0.0019634	0.00504062
Q04052	YDR421W	ARO80
P38840	YHR137W	ARO9	0.187261	0.0858182	0.020399	0.135404
Q04549	YDR106W	ARP10
P38696	YHR129C	ARP1;ACT3;ACT5
P32381	YDL029W	ARP2;ACT2	0.0169241	-0.0443242	-0.0281448	-0.0291316
P47117	YJR065C	ARP3;ACT4	0.0139267	0.00818885	-0.0140696	0.0490731
P80428	YJL081C	ARP4;ACT3	0.0213376	8.65643e-05	-0.0954519	0.0367495
P53946	YNL059C	ARP5	-0.0452677	0.0638917	-0.0282862	0.00977712
Q12509	YLR085C	ARP6	0.00762609	-0.0959919	0.279687
Q12406	YPR034W	ARP7;SWP61	0.0244615	0.123905	0.0508909	0.00115369
Q12386	YOR141C	ARP8	-0.0051162	0.0397849	0.0412687	-0.0189365
Q05123	YMR033W	ARP9;SWP59	0.0489336	0.0688616	0.0433039	0.00575927
Q06596	YPR199C	ARR1;ACR1;YAP8
Q06597	YPR200C	ARR2;ACR2
Q06598	YPR201W	ARR3;ACR3
P18634	YLR392C	ART10
Q8TGM7	YLR154W-A	ART2
Q8TGM5	YLR154W-E	ART3
P53244	YGR068C	ART5
Q06541	YLR242C	ARV1
Q03862	YDR101C	ARX1	-0.11143	-0.0908534	0.000144277	-0.011748
Q06822	YPR085C	ASA1
P38011	YMR116C	ASC1;CPC2	-0.0076086	-0.0236102	-0.0233263	0.0186342
P50275	YOR058C	ASE1
P32447	YJL115W	ASF1;CIA1	-0.0173002	-0.0102069	-0.078883	0.0367495
P32448	YDL197C	ASF2
P40467	YIL130W	ASG1	-0.0931402	-0.158078	0.0955275	-0.0331709
P46993	YJL170C	ASG7
P34233	YKL185W	ASH1
P54074	YMR119W	ASI1	-0.134382
P53895	YNL159C	ASI2			-0.0994972
P53983	YNL008C	ASI3
P35734	YKL052C	ASK1	0.0479571		-0.0885487
P48361	YGR097W	ASK10;RGC2	0.0382957	-0.171719	-0.00504062	-0.00795672
Q05166	YDL088C	ASM4;NUP59		0.482956	-0.0137838	-0.0643743
P49089	YPR145W	ASN1	-0.0268369	-0.0255958	0.0137129	-0.00424777
P49090	YGR124W	ASN2	-0.0131449	-0.030548	0.0091758	-0.00663721
P38986	YDR321W	ASP1	-0.121408	-0.0163537	-0.0384362	-0.0966686
P0CZ17	YLR155C	ASP3-1
P0CX77	YLR157C	ASP3-2
P0CX78	YLR158C	ASP3-3
P0CX79	YLR160C	ASP3-4
Q06834	YPR093C	ASR1
P35183	YBL069W	AST1	-0.0801642	-0.0455828	-0.168642	-0.19593
P39945	YER101C	AST2				-0.359231
Q04005	YDR184C	ATC1;LIC4
P16639	YGL017W	ATE1	0.0255958			0.837459
P40353	YOR377W	ATF1	-0.109888
P53296	YGR177C	ATF2	-0.278496	0.178731	0.0734843	0.102994
Q07879	YLL042C	ATG10;APG10
Q12527	YPR049C	ATG11;CVT9		0.124833
P38316	YBR217W	ATG12;APG12
Q06628	YPR185W	ATG13;APG13
P38270	YBR128C	ATG14;APG14;CVT12
P25641	YCR068W	ATG15;AUT5;CVT17
Q03818	YMR159C	ATG16;APG15;APG16;CVT11;SAP18
Q06410	YLR423C	ATG17;APG17
P43601	YFR021W	ATG18;AUT10;CVT18;NMR1;SVP1	-0.00539131	-0.281669	0.0104395	0.0712135
P35193	YOL082W	ATG19;CVT19	-0.379564		0.103534
P53104	YGL180W	ATG1;APG1;AUT3;CVT10		-0.454386	-0.0751903	0.0486547
Q07528	YDL113C	ATG20;CVT20;SNX42	0.443076	-0.775093	-0.154583
Q02887	YPL100W	ATG21;CVT21;HSV1;MAI1	0.363564	0.110589		0.195977
P25568	YCL038C	ATG22;AUT4
Q06671	YLR431C	ATG23;CVT23
Q06321	YLR189C	ATG26;UGT51	0.145873	-0.0950467	-0.450591	-0.0516384
P46989	YJL178C	ATG27;ETF1	-0.0597806	-0.051024	-0.00345832	0.0230424
Q12092	YPL166W	ATG29
P53855	YNL242W	ATG2;APG2;AUT8;SPO72	0.0110662	0.0852824	0.995046	0.12446
Q12421	YDR022C	ATG31;CIS1
P40458	YIL146C	ATG32;ECM17
Q06485	YLR356W	ATG33	0.120617	0.122664	0.11724	0.0920721
Q12292	YOL083W	ATG34;ATG19-B
P46983	YJL185C	ATG36
Q05789	YLR211C	ATG38
Q06159	YLR312C	ATG39
P40344	YNR007C	ATG3;APG3;AUT1	-0.10036	-0.162983
Q99325	YOR152C	ATG40	-0.00323526	-0.0221902	-0.075738	0.0702519
Q12048	YPL250C	ATG41;ICY2
P53867	YNL223W	ATG4;APG4;AUT2
Q12380	YPL149W	ATG5;APG5
P38862	YHR171W	ATG7;APG7;CVT2	0.072586	-0.180148		-0.0746234
P38182	YBL078C	ATG8;APG8;AUT7;CVT5	0.225768	-0.00345832	0.229518	0.610133
Q12142	YDL149W	ATG9;APG9;AUT9;CVT7
P48016	YPR026W	ATH1	-0.0116025	-0.0614306
P40416	YMR301C	ATM1;MDY	0.255078	-0.0237521	0.0491434	0.104605
P32907	YNR002C	ATO2;FUN34
Q12359	YDR384C	ATO3	-0.087902	-0.238298	0.0987991	-0.00949526
P07251	YBL099W	ATP1	0.09815	0.0269545	-0.138028	0.0319597
P18496	YLR393W	ATP10	0.0787464	-0.165172		0.154454
P32453	YNL315C	ATP11	0.165044	0.150513	-0.0635029	-0.102357
P22135	YJL180C	ATP12	0.143655	-0.0126402	-0.159629	0.0150693
Q12349	YLR295C	ATP14	0.0301242	0.0733022	-0.0762854	0.107956
P21306	YPL271W	ATP15	0.332507	0.0405859	-0.146525	0.0173518
Q12165	YDL004W	ATP16	0.243791	0.0446723	-0.130931	-0.0301477
Q06405	YDR377W	ATP17	0.120352	0.0331709	-0.118094	0.13711
P81450	YML081C-A	ATP18	0.0492125	-0.00647756	-0.120485	0.171463
P81451	YOL077W-A	ATP19
P00830	YJR121W	ATP2	0.117828	0.0374288	-0.077243	0.0413832
Q12233	YPR020W	ATP20	0.184344	0.0795695	-0.158725	-0.0824078
P50273	YDR350C	ATP22;TCM10
P53722	YNR020C	ATP23
Q03153	YMR098C	ATP25
P38077	YBR039W	ATP3;ATP3a;ATP3b	0.135141	0.00414649	-0.0813396	0.0352016
P05626	YPL078C	ATP4	0.188528	0.0453719	-0.123799	-0.002816
P09457	YDR298C	ATP5;OSCP	0.186501	0.0870743	-0.155749	0.00963382
P00854	Q0085	ATP6;OLI2;OLI4;PHO1	-0.186787		-0.0344975	-0.0227714
P30902	YKL016C	ATP7	0.205893	-0.000865357	-0.181929	0.0112094
P00856	Q0080	ATP8;AAP1
P13090	YML116W	ATR1;SNQ1
P31386	YAL020C	ATS1				-0.162154
P38636	YNL259C	ATX1	-0.138727	0.081797	0.295695	-0.331318
Q12067	YOR079C	ATX2
P32450	YFL010W-A	AUA1
P36107	YKL004W	AUR1	-0.0102216	0.00586926		-0.0505174
Q08409	YOR011W	AUS1
Q12500	YLR114C	AVL9	-0.110729	0.00369803	-0.0272956	-0.0712545
Q08236	YOL078W	AVO1	-0.0574367	-0.103128
Q04749	YMR068W	AVO2
P47082	YJR001W	AVT1	-0.00225236	-0.174534	0.249273	0.115433
P39981	YEL064C	AVT2
P36062	YKL146W	AVT3	-0.116958	-0.218099	-0.0359054	0.0272956
P50944	YNL101W	AVT4
P38176	YBL089W	AVT5
P40074	YER119C	AVT6	-0.0153742
P40501	YIL088C	AVT7	0.028852	-0.0542233	0.0281162	0.147046
P40851	YPR122W	AXL1	-0.296492	-0.0666748
P38928	YIL140W	AXL2;BUD10;SRO4	-0.104217	-0.064607		-0.046623
P40471	YIL124W	AYR1	0.0539454	-0.00158609	0.00701409	0.141433
Q12226	YLL063C	AYT1
P41696	YOR113W	AZF1	0.0136409	0.122774
P50080	YGR224W	AZR1
Q12128	YOR134W	BAG7
P38084	YBR068C	BAP2	0.164014	-0.0374525	-0.114767	-0.0109046
P41815	YDR046C	BAP3;PAP1		0.0940946
P12630	YIL015W	BAR1;SST1	0.0309716	0.258063	0.102016	-0.187395
P22035	YKR099W	BAS1		-0.32964
P38891	YHR208W	BAT1;ECA39;TWT1	-0.0898046	0.012359	0.0646459	-0.0675608
P47176	YJR148W	BAT2;TWT2	0.0133551	0.147969	0.112444	0.0192037
P47068	YJL020C	BBC1;MTI1	-0.029058	-0.0601858	0.0150243	0.0982848
Q12365	YPL255W	BBP1
P38772	YHR040W	BCD1			-0.1141	0.0777899
Q05029	YMR237W	BCH1	-0.0143539	-0.0439044	-0.106616	-0.00788419
P36122	YKR027W	BCH2;FMP50		-0.127105	-0.207268	0.112367
Q01389	YJL095W	BCK1;LAS3;SLK1;SSP31	-0.149457	-0.0126402	0.0676213	0.0223323
P33306	YER167W	BCK2;CTR7
Q06338	YDR361C	BCP1	0.100978	0.0465187	-0.0791562	-0.000201991
P32839	YDR375C	BCS1	0.330673
P07278	YIL033C	BCY1;REG1;SRA1	0.0886844	-0.063641	-0.0401209	0.0473988
P35817	YLR399C	BDF1	-0.0946337	0.0398739	0.060292	-0.0565062
Q07442	YDL070W	BDF2
P39714	YAL060W	BDH1;BDH	-0.00598516	-0.130404	0.254083	0.172231
P39713	YAL061W	BDH2	0.0430645		0.785005	1.60568
P46678	YNL039W	BDP1;TFC5	-0.162186	-0.0140696	0.225548	-0.0784113
Q08347	YOL164W	BDS1
P29366	YBR200W	BEM1;SRO1	0.0309716	0.175322	-0.0698396	0.0999011
P39960	YER155C	BEM2;IPL2;SUP9	-0.0143393	-0.0132121	0.0122135	-0.0290433
P32873	YPL115C	BEM3	0.203389	0.233837	-0.0316775	-0.389357
P39011	YPL161C	BEM4	-0.0677876	-0.0159257	-0.0542233	0.163499
Q06688	YLR412W	BER1		0.159541	-0.248292	-0.728144
P22804	YIL004C	BET1;SLY12	0.1129	0.0124754	-0.0253123	-0.020004
P20133	YPR176C	BET2	-0.0108465	0.064661	0.102047	-0.292652
P36149	YKR068C	BET3	-0.0232844	-0.0094905	0.0458484	-0.0370735
Q00618	YJL031C	BET4	0.107554	-0.0692897	0.0593296	0.0571383
Q03630	YML077W	BET5	0.164786	0.0361412	0.149425
P47113	YJR053W	BFA1
P38934	YOR198C	BFR1	-0.0656118	-0.0623981	0.0838903	0.111699
Q06631	YDR299W	BFR2	-0.163575	-0.0107798	0.0409273	-0.105039
P15703	YGR282C	BGL2;SCW9	-0.0638917	-0.165944	-0.00791308	-0.0157534
P03873	Q0110	BI2
Q9ZZW7	Q0115	BI3
P03879	Q0120	BI4;SCBI4			-0.125519
P38813	YHR101C	BIG1	0.0194884	0.0318724	0.387072	-0.150785
P11709	YCL029C	BIK1	-0.0369402		-0.00575927	-0.0145724
P40013	YER016W	BIM1	-0.227523	0.122413	0.0457888	0.0319597
P32451	YGR286C	BIO2	-0.086921	0.0214383	-0.00891709	-0.205647
P50277	YNR058W	BIO3
P53630	YNR057C	BIO4
P53744	YNR056C	BIO5
P47134	YJR089W	BIR1
P38346	YBR270C	BIT2
P47041	YJL058C	BIT61
P35727	YKL061W	BLI1
P43583	YFL007W	BLM10;BLM3	-0.0222878	0.0327871	-0.00532812	-0.0606681
Q06071	YLR408C	BLS1
P29311	YER177W	BMH1	0.065848	-0.0107798	-0.00144197	0.0913952
P34730	YDR099W	BMH2	0.067088	-0.0499095	-0.00820001	0.0423642
Q08965	YPL217C	BMS1	0.137897	0.0564012	0.0241791	-0.0396514
P38278	YBR141C	BMT2
P40493	YIL096C	BMT5				0.129745
Q12291	YLR063W	BMT6		-0.0490731	0.0925863
P47096	YJR025C	BNA1;HAD1	0.149129	0.0371031	0.0683926	0.0139267
P47125	YJR078W	BNA2
P47039	YJL060W	BNA3	0.0321008	-0.136716	-0.0353424	0.0589399
P38169	YBL098W	BNA4	0.0714881	-0.11703	0.103069	0.0567222
Q05979	YLR231C	BNA5	0.0521376	0.104248	-0.0132121	0.146655
P43619	YFR047C	BNA6;QPT1	-0.0607734	-0.0721744	0.0315774	0.0250288
Q04066	YDR428C	BNA7	0.0408223	0.0674701	-0.010923	0.00776959
P41832	YNL271C	BNI1;PPF3;SHE5	-0.0340421	-0.0132121	-0.00115369	0.0764223
P53858	YNL233W	BNI4	-0.044464	0.0134507
P53890	YNL166C	BNI5	-0.130997	-0.142479	0.0903728	0.044604
P40450	YIL159W	BNR1	-0.202672	0.123387	0.255271
P50084	YGR230W	BNS1
P38041	YBL085W	BOI1;BOB1;GIN7			0.149873	0.30381
P39969	YER114C	BOI2;BEB1	-0.433195	0.0887303	0.0365111	0.145612
Q3E793	YAL044W-A	BOL1	-0.0158263	-0.13829	-0.332737	-0.22393
P53082	YGL220W	BOL2;AIM15;FRA2	0.0261627	0.0592995	-0.0339339	-0.0206185
P39724	YAL046C	BOL3;AIM1	0.204391	-0.136454	-0.648005
Q06150	YLR267W	BOP2
P53958	YNL042W	BOP3
P53838	YNL275W	BOR1
P25385	YLR078C	BOS1	0.109561	0.108348	-0.0504669	-0.0426351
P25356	YCR032W	BPH1		0.091679		-0.492241
P48445	YDL141W	BPL1;ACC2	-0.00879836	-0.00144197	0.015345	-0.0367922
P14772	YLL015W	BPT1	0.0309716	-0.0159257	-0.122606	-0.0664274
Q07457	YDL074C	BRE1	-0.0128829	-0.0684645	0.0645252	-0.0054782
P43132	YLR015W	BRE2;CPS60	-0.186508	0.0298973	0.299312	0.213503
Q07660	YDL231C	BRE4
P53741	YNR051C	BRE5	-0.0645101	-0.0192037	0.0452677	0.0487942
P29056	YGR246C	BRF1;PCF4;TDS4	0.0813396	-0.358621	-0.0363275
P38770	YHR036W	BRL1			-0.162983
P38170	YBL097W	BRN1	0.179001	-0.0812033	-0.00216242	0.0316775
P48582	YPL084W	BRO1;ASI6;LPF2;NPI3;VPS31	0.0370307	0.0075941	0.0290727	0.0787464
P53194	YGL007W	BRP1
Q99177	YPR057W	BRR1
P32639	YER172C	BRR2;RSS1;SNU246	-0.0809575	-0.000576963	-0.0124972	-0.00416096
P53062	YGL247W	BRR6
Q08235	YOL077C	BRX1	0.0209111	0.087902	-0.0117819	-0.103348
Q12140	YDL037C	BSC1
Q05611	YDR275W	BSC2
O13558	YLR465C	BSC3
P53841	YNL269W	BSC4
P53755	YNR069C	BSC5
Q08280	YOL137W	BSC6		-0.0251706
P38356	YBR290W	BSD2
Q06604	YPR171W	BSP1	-0.171677	0.0114135	-0.151989
P43571	YFL025C	BST1	-0.0923402	0.0699364	0.263993	-0.140921
P53286	YGR142W	BTN2			2.80834	3.03798
Q12051	YPL069C	BTS1			0.125526
P40314	YDR252W	BTT1
P41695	YGR188C	BUB1
P26448	YMR055C	BUB2
P26449	YOR026W	BUB3
P46947	YGL174W	BUD13;CWC26;SLC7	-0.0343524	-0.0780633		-0.600402
P27637	YAR014C	BUD14	-0.181444	0.0321969	-0.0150693	-0.0353278
P39988	YEL029C	BUD16			-0.287354	0.0666748
P53727	YNR027W	BUD17	-0.0576769	-0.135535	0.0681354	-0.111742
O94143	YJL188C	BUD19
Q08004	YLR074C	BUD20	0.0354832	0.0728772	-0.458067	-0.418215
Q08492	YOR078W	BUD21;UTP16	0.263996	0.107275	0.162154	-0.152452
Q04347	YMR014W	BUD22	-0.116426	0.342195	0.0986909	-0.0547369
P25627	YCR047C	BUD23	0.0735461	0.083019	-0.0413832	0.0855606
P85052	YER014C-A	BUD25
Q03783	YDR241W	BUD26
P43573	YFL023W	BUD27;URI	-0.0623995	0.00297502	-0.117961	-0.0271456
Q07992	YLR062C	BUD28
P33314	YKL092C	BUD2;CLA2;ERC25	0.00547185	-0.0173518	0.252346
P25558	YCL014W	BUD3	0.0482362	0.033924	0.0867065	0.047678
Q12064	YDL151C	BUD30
P25337	YCR063W	BUD31;CWC14		-0.0130692	0.0983974	-0.749378
P53323	YGR262C	BUD32;LDB14	0.0551957	-0.00791308	0.0791579	0.081885
P47136	YJR092W	BUD4	-0.0624597	0.0444938		-0.227253
P25300	YCR038C	BUD5
P41697	YLR319C	BUD6;AIP3	-0.0388657	-0.0280033	-0.0480967	-0.102636
Q08754	YOR299W	BUD7	-0.0398739	-0.0824301	-0.0863762	-0.0452826
P41698	YLR353W	BUD8
P53226	YGR041W	BUD9
Q12191	YDL099W	BUG1	-0.000476168	0.144218	-0.0071955	-0.0318429
P48524	YMR275C	BUL1;DAG1;RDS1;SMM2	-0.314338	-0.0221902	-0.00489684	-0.218128
Q03758	YML111W	BUL2	-0.0664274	-0.0756011	0.31964	0.0380147
Q05949	YLR226W	BUR2;CST4	-0.130002	0.00096693	0.0525807	-0.0643441
P40096	YER159C	BUR6;NCB1	-0.0803319	0.228943	-0.0437644	-0.0932941
P48558	YNL305C	BXI1;YBH3				0.299362
P36106	YKL005C	BYE1		-0.200002	0.0307224	-0.137775
P38822	YHR114W	BZZ1;LSB7	0.044604	-0.0278618	0.0120825	0.0835197
Q04430	YDR531W	CAB1	0.0750534	-0.016211	0.0163515	0.0094905
P40506	YIL083C	CAB2	-0.0279838	-0.00518438	-0.0153548	0.0411028
P36076	YKL088W	CAB3	-0.0407937	-0.067501	-0.153805	0.199123
P53332	YGR277C	CAB4	-0.0312678	-0.0190614	-0.0950467	0.0462815
Q03941	YDR196C	CAB5	0.0103502	0.14535	-0.0852887	0.0469799
Q04199	YML102W	CAC2	0.0515809		0.296952	0.218719
P24813	YDR423C	CAD1;YAP2
P53836	YNL278W	CAF120	0.0113525	0.360805	-0.109695
P53280	YGR134W	CAF130	0.205142	0.0280132		-0.100995
P43569	YFL028C	CAF16	0.0177794	-0.101785	0.00476877	-0.00679665
P12962	YOR276W	CAF20;CAF2;CAP20	-0.030133	0.0178844	0.066518	0.042084
P36130	YKR036C	CAF4
P53829	YNL288W	CAF40	0.0113525	-0.0160684	-0.00590296	0.0515809
P39101	YER048C	CAJ1	0.0434845	-0.064331	0.00222346	-0.00704309
P43568	YFL029C	CAK1;CIV1	-0.000476168	0.0400667		-0.0934788
P29547	YPL048W	CAM1;TEF3	0.0277203	-0.015783	0.01265	0.0241778
P04817	YEL063C	CAN1			-0.670568
P28495	YKL007W	CAP1	0.0364682	0.0091758	-0.0467006	0.105946
P13517	YIL034C	CAP2	0.0203422	-0.0150693	-0.00417776	0.0213376
P00812	YPL111W	CAR1	-0.000346288	-0.169797	0.0807133	-0.00584029
P07991	YLR438W	CAR2;CARGB	0.0220482	-0.187388	0.037488	-0.0853436
P32796	YML042W	CAT2;CAT;YCAT
P41735	YOR125C	CAT5;COQ7	-0.208978
P39113	YMR280C	CAT8;MSP8
P53223	YGR036C	CAX4;CWH8	0.0970714		0.0619024	-0.147921
Q08920	YPL178W	CBC2;CBP20;MUD13;SAE1	-0.0207648	0.149713	0.0126791	-0.0303982
P17106	YJR060W	CBF1;CEP1;CP1;CPF1	0.0585243	-0.0579701	0.0851447	0.0490731
P32504	YGR140W	CBF2;CBF3A;CEP2;CTF14;NDC10	0.0387171	0.13329		0.324119
P33322	YLR175W	CBF5	0.100978	0.146052	-0.000576963	-0.0468018
P53894	YNL161W	CBK1	-0.0161326	0.0470701	-0.127369	-0.197319
P07252	YJL209W	CBP1
P03874	YHL038C	CBP2		0.0638012	-0.240253	-0.447052
P21560	YPL215W	CBP3	0.295723	0.0218337	-0.0330882	0.0760117
P37267	YGR174C	CBP4		0.167912	0.150241	0.15043
P07253	YBR120C	CBP6	-0.0149368	0.0879634	0.00125569	0.0996319
P38626	YIL043C	CBR1;CBR;CBR5	0.0601858	0.0701939	0.0107156	-0.0438541
P14066	YDL069C	CBS1
P14905	YDR197W	CBS2;CBP7
P36038	YKL208W	CBT1;SOC1
P21269	YER168C	CCA1;TNT1
P47818	YLR220W	CCC1	0.0926134	-0.109294	-0.0731347	-0.116504
P38995	YDR270W	CCC2
Q03702	YKL011C	CCE1
P50077	YGR217W	CCH1
P37366	YPR025C	CCL1	0.0553345	-0.105276	-0.247928	0.120883
P48237	YGR150C	CCM1;DMR1;RRG2			0.00865322
P00431	YKR066C	CCP1;CCP;CPO	0.197111	0.0167455	0.065008	0.250113
P31384	YAL021C	CCR4	0.0176369	-0.0629506	0.0737424	-0.0326691
P40202	YMR038C	CCS1;LYS7	0.0350608	0.0373992	0.113052	0.0375931
P39076	YIL142W	CCT2;BIN3;TCP2	0.00662118	-0.000432744	-0.0226164	-0.00747808
P39077	YJL014W	CCT3;BIN2;TCP3	0.0107798	0.0585781	-0.0263043	-0.0346922
P39078	YDL143W	CCT4;ANC2;TCP4	-0.0270133	0.0101925	-0.0177794	0.00302648
P40413	YJR064W	CCT5;TCP5	-0.0177237	0.0520721	0.00288828	-0.0570764
P39079	YDR188W	CCT6;TCP20;TCP6	-0.0165704	0.0158409	-0.0297002	-0.0434229
P42943	YJL111W	CCT7	0.0231844	0.00766662	-0.0163537	-0.0229619
P47079	YJL008C	CCT8	0.00647756	0.0396811	0.0249128	-0.0285429
Q12127	YLR110C	CCW12
O13547	YLR390W-A	CCW14;ICWP;SSR1	-0.111274	-0.0409625	0.0205746	-0.164302
Q7LHD1	YDR134C	CCW22
P38273	YBR131W	CCZ1;AUT11;CVT16
Q06702	YLR307W	CDA1
Q06703	YLR308W	CDA2
P25342	YCR002C	CDC10	-0.0233578	0.00650678	0.0297648	0.00619029
P32458	YJR076C	CDC11;PSL9	-0.0011113	0.0203551	-0.0583858	-0.0776803
Q05791	YLR215C	CDC123	0.0690147	-0.0174944	-0.0539454	0.290542
P32468	YHR107C	CDC12;CLA10;PSL7	0.0214797	-0.0308304	-0.0352016	0.021764
P32797	YDL220C	CDC13
Q00684	YFR028C	CDC14;OAF3	-0.0305161	-0.0506062	0.0334957	-0.00365464
P27636	YAR019C	CDC15;LYT1		0.123371	0.139109
P09798	YKL022C	CDC16	0.169027	0.140603
P00549	YAL038W	CDC19;PYK1	-0.0135963	0.0287342	-0.00259452	-0.000634926
P40986	YDR182W	CDC1;DSR1;ESP2	0.159112	0.189927	-0.311619	-0.212517
P26309	YGL116W	CDC20
P06785	YOR074C	CDC21;CRT9;TMP1	0.0738202	-0.0339339	-0.0236102	0.115166
P16522	YHR166C	CDC23	0.073409	-0.205267
P11433	YAL041W	CDC24;CLS4	-0.0117189	0.0165996	0.210196	-0.0654609
P04821	YLR310C	CDC25;CTN1	-0.0592394	-0.00100953	-0.0684645	0.0565835
P14724	YFR036W	CDC26;HIT3;SCD26
P38042	YBL084C	CDC27;APC3;SNB1
P00546	YBR160W	CDC28;CDK1;HSL5;SRM5	0.052555	0.064314	0.0304866	0.0396999
P32457	YLR314C	CDC3	-0.00662272	-0.0250288	-0.0233263	0.0468403
P06704	YOR257W	CDC31;DSK1	-0.11221	0.0658836	0.0475322	0.124063
P07260	YOL139C	CDC33;TIF45	-0.00366911	0.0301036	0.0335991	-0.00261364
P14682	YDR054C	CDC34;DNA6;UBC3	-0.0770867	0.167961	-0.199876	-0.244668
P06100	YDL165W	CDC36;DNA19;NOT2	0.125387	0.000519464	-0.00748258	0.153287
P06101	YDR168W	CDC37;SMO1	-0.0664727	-0.0618453	0.0649929	0.166073
P25655	YCR093W	CDC39;NOT1;ROS1	-0.00800024	-0.0199154	0.0373399	0.0332292
P07834	YFL009W	CDC4	0.106214	0.0369254
P40968	YDR364C	CDC40;PRP17;SLU4;XRS2
P19073	YLR229C	CDC42;SRO2	0.0392788	0.0762499	-0.0448837	0.0292762
P18898	YGL155W	CDC43;CAL1			-0.0319597
Q08032	YLR103C	CDC45;SLD4		0.0453719
P25694	YDL126C	CDC48	-0.0168185	-0.0143553	-0.00345832	0.000144262
P25656	YCR094W	CDC50			-0.0255958	-0.126155
Q12018	YDL132W	CDC53	0.052555	0.0381989	0.0200625	0.0241778
Q00362	YGL190C	CDC55	-0.0424717	-0.0114956	-0.0122111	0.0478175
P32562	YMR001C	CDC5;MSD2;PKX2
P09119	YJL194W	CDC6
P26637	YPL160W	CDC60	0.00518438	0.0100327	-0.010923	-0.0379471
Q06697	YLR418C	CDC73	-0.0113553	0.0273956	-0.00302648	0.116099
P06243	YDL017W	CDC7;OAF2
P00572	YJR057W	CDC8	-0.0398294	-0.0531113	0.079661	-0.0692248
P04819	YDL164C	CDC9
Q06549	YLR245C	CDD1	0.00733905	-0.148088	0.0199162	-0.0718306
P53197	YGL003C	CDH1;HCT1
P38221	YBR029C	CDS1;CDG1	0.0950467	-0.0764223	-0.0213376	-0.160008
Q03654	YMR213W	CEF1;NTC85			0.129103	-0.511382
Q01159	YGL130W	CEG1	0.0363275	0.03261	0.0742588	-0.0100617
P39525	YER061C	CEM1	-0.203917	-0.120883		-0.307055
P40969	YMR168C	CEP3;CBF3;CBF3B;CSL1
O13297	YPL228W	CET1	0.0236102	-0.0301242	-0.0852887	0.0439044
Q12453	YOR112W	CEX1	-0.010672	-0.0607392	0.0990154	0.0652966
P40558	YIL003W	CFD1;DRE3;RIX19	0.0628125	0.0715577	0.219438	-0.468611
Q06632	YDR301W	CFT1;YHH1	-0.0861398	-0.0821576	-0.0731347	0.102457
Q12102	YLR115W	CFT2;YDH1	0.0712135	0.0138148	0.0184103	0.00920383
Q03705	YML036W	CGI121	0.0724489	0.0893134	0.0414023	-0.0555763
P53188	YGL029W	CGR1			0.0532691
P25379	YCL064C	CHA1
P43634	YLR098C	CHA4;SIL2;SIL3
P22137	YGL206C	CHC1	0.0199154	-0.0468403	-0.0280033	0.0243197
P32657	YER164W	CHD1	-0.0107738	-0.0423642	-0.068602	-0.0443747
P38147	YBR274W	CHK1	0.109026	0.748142	0.0679086	0.167101
P22516	YPL008W	CHL1;CTF1
P38907	YDR254W	CHL4;CTF17;MCM17
P08456	YER026C	CHO1;PSS;PSS1	0.132248	0.014281	-0.0482362	0.0680516
P05374	YGR157W	CHO2;PEM1	0.0535284	-0.0170667	-0.0623981	-0.0251036
P08004	YNL192W	CHS1	-0.174931	0.0389101	-0.185232	0.104605
P14180	YBR038W	CHS2		-0.275365
P29465	YBR023C	CHS3;CAL1;CSD2;DIT101;KIT2	-0.0987682	-0.00259452	0.0404821	-0.0509507
Q12114	YLR330W	CHS5;CAL3	-0.0150826	-0.0574156	-0.00417776	-0.00962596
P40955	YJL099W	CHS6;CSD3
P38843	YHR142W	CHS7
P40019	YER030W	CHZ1	0.0754642	0.109717		0.0756011
Q05583	YDR267C	CIA1	-0.0662612	0.203834	-0.0392788	-0.253171
P38779	YHR052W	CIC1;NSA3	-0.0424568	0.0600212	-0.200379	-0.122963
Q01649	YMR198W	CIK1	-0.106389		0.0170228
P40987	YOR349W	CIN1		-0.354791
P46670	YPL241C	CIN2
P39110	YMR138W	CIN4;GTP1;UGX1
P40917	YOR028C	CIN5;HAL6;SDS15;YAP4
P27895	YEL061C	CIN8;KSL2		-0.296428		-0.0930171
P42940	YGR207C	CIR1	0.102725	0.0209405	0.0130139	0.0798389
Q08822	YOR356W	CIR2	0.1153	0.0962213	-0.0236102	0.0221902
P47001	YJL158C	CIS3;CCW11;CCW5;PIR4;SCW8			-0.698841	-0.688915
P00890	YNR001C	CIT1;GLU3;LYS6	0.0650208	-0.0662614	0.0818275	0.20389
P08679	YCR005C	CIT2	-0.0628967	-0.00848689	0.388374	0.283448
P43635	YPR001W	CIT3
P15790	YIL035C	CKA1	-0.0384211	0.0200332	-0.00475306	-0.141351
P19454	YOR061W	CKA2	0.0444641	0.036807	-0.00619029	0.0278618
P43639	YGL019W	CKB1	-0.0122571	0.0659893	0.00882739	0.0350608
P38930	YOR039W	CKB2	0.000576963	-0.0406821	-0.0169241	0.0270125
P20485	YLR133W	CKI1;CKI	-0.00526099	-0.139862	-0.0132121	0.0110662
P20486	YBR135W	CKS1	0.0150693	0.0643894	-0.0924781	0.0278618
P48562	YNL298W	CLA4	0.000865357	0.0869517	0.204582	-0.0831718
P24868	YGR108W	CLB1;SCB1
P24869	YPR119W	CLB2
P24870	YDL155W	CLB3
P24871	YLR210W	CLB4
P30283	YPR120C	CLB5
P32943	YGR109C	CLB6
P17891	YGR167W	CLC1	0.0677764	-0.122076	-0.075738	-0.02669
P53264	YGR110W	CLD1
Q12309	YLR117C	CLF1;NTC77;SYF3	0.111165	0.0895743
P35190	YGL215W	CLG1
P20437	YMR199W	CLN1
P20438	YPL256C	CLN2
P13365	YAL040C	CLN3;DAF1;WHI1
Q08685	YOR250C	CLP1	0.158854	0.146132	0.165451	-0.134461
Q03690	YMR012W	CLU1;TIF31	0.216362	0.168869	0.00375589	-0.0117043
P36064	YKL137W	CMC1		-0.0492125
Q3E7A4	YBL059C-A	CMC2	0.021764	-0.112767	-0.279174
Q3E7A9	YMR194C-B	CMC4
P06787	YBR109C	CMD1	0.0625362	0.0809117	0.0395328	0.0441843
P27466	YFR014C	CMK1	0.0961269	-0.0526941	-0.0272956	0.0869196
P22517	YOL016C	CMK2	-0.0441665	-0.27453	-0.122209	0.258217
P14747	YML057W	CMP2;CNA2	0.207018	0.0340126	-0.0203422	0.0373119
Q12510	YDL156W	CMR1	0.188907	0.013407		0.0966667
Q07897	YLR003C	CMS1	-0.0171688	-0.0851527	-0.102188	-0.0692248
P23287	YLR433C	CNA1;CMP1	0.234256	0.224334	0.00023085	0.0287106
P25296	YKL190W	CNB1;YCN2;YCNB	-0.111991	0.142927	-0.0306892	0.0467006
P27825	YAL058W	CNE1			-0.284988
Q06333	YDR357C	CNL1
P53865	YNL225C	CNM67			-0.0641931	0.892741
P43618	YFR046C	CNN1
P33313	YBR155W	CNS1	-0.0613453	0.0211161	0.0609841	-0.0643743
P40452	YIL157C	COA1;FMP35	0.0869196	0.307448	-0.0926134	-0.0689827
Q3E823	YPL189C-A	COA2
Q3E7B2	YJL062W-A	COA3;COX25;RRG10			0.0558612	-0.182573
Q05809	YLR218C	COA4;CMC3
Q3E846	YMR244C-A	COA6	-0.0587584	-0.296428	-0.211261	0.260146
P00163	Q0105	COB;CYTB
Q03048	YLL050C	COF1	0.0343566	0.114754	0.0668957	0.0500489
P53079	YGL223C	COG1;COD3;SEC36;TFI1			-0.106214
P53271	YGR120C	COG2;SEC35	0.0713508	0.110776	0.113926	-0.114769
P40094	YER157W	COG3;GRD20;SEC34	0.0448837	-0.0311128	-0.144307	-0.0192727
Q06096	YPR105C	COG4;COD1;SEC38;SGF1	-0.0481735	-0.0319597	-0.0329472	-0.0232258
P53951	YNL051W	COG5;COD4	-1.65236	0.197699	0.0668655	0.0177794
P53959	YNL041C	COG6;COD2;SEC37;TFI2	-0.0861091	0.0119225	-0.0536674	-0.00466745
P53195	YGL005C	COG7;COD5	0.000432744	0.00277264	0.113988
Q04632	YML071C	COG8;DOR1	-0.0244725	0.027572	-0.0104934	0.0912598
P53622	YDL145C	COP1;RET1;SEC33;SOO1	-0.000880312	-0.0352016	-0.00100953	0.0156403
P18900	YBR003W	COQ1	-0.0166433	-0.0100637	-0.0229004	0.204516
Q08058	YOL008W	COQ10			0.11221
Q05892	YLR290C	COQ11;MRX2	0.104739	0.0354757	0.0508013	0.00590296
P32378	YNR041C	COQ2
P27680	YOL096C	COQ3	-0.0869823	-0.154454
O13525	YDR204W	COQ4			-0.1141	-0.133227
P49017	YML110C	COQ5;DBI56	0.0905825	0.0686952	-0.203765	-0.012068
P53318	YGR255C	COQ6	0.176833	0.00982931	0.303063
P27697	YGL119W	COQ8;ABC1	-0.00626043	-0.146003		0.352533
Q05779	YLR201C	COQ9			-0.200755	0.0881416
P07256	YBL045C	COR1;QCR1	0.136585	-0.0271541	-0.0139267	0.106482
P53822	YNL336W	COS1	0.233275
P52924	YNR075W	COS10
P38308	YBR203W	COS111
P53053	YGL263W	COS12
P0CX12	YBR302C	COS2
P0CX13	YML132W	COS3
P43542	YFL062W	COS4
P47187	YJR161C	COS5
P53344	YGR295C	COS6
Q07788	YDL248W	COS7
P38723	YHL048W	COS8	0.0550568		0.0872275	-0.0482779
P36034	YKL219W	COS9
P32798	YOR316C	COT1	0.0332292	0.0182934	-0.0972062	-0.104139
P21592	YPL172C	COX10
P19516	YPL132W	COX11		0.190339
Q01519	YLR038C	COX12	0.271665	-0.0213376	-0.147046	0.0536674
P32799	YGL191W	COX13	-0.183916	0.0791427	-0.023894	0.276318
P39103	YML129C	COX14			0.100732	-0.0981194
P40086	YER141W	COX15	-0.085757	0.164593	0.00369803	0.0384362
P47081	YJL003W	COX16
Q12287	YLL009C	COX17
P53239	YGR062C	COX18
Q3E731	YLL018C-A	COX19
P00401	Q0045	COX1;OXI3	0.284988	-0.0652966	-0.121944	0.184344
Q04935	YDR231C	COX20		0.236979	-0.0526941	-0.0146162
P38824	YHR116W	COX23
P00410	Q0250	COX2;OXI1	0.220578	0.0568363	-0.584674	-0.212233
P00420	Q0275	COX3;OXI2
P04037	YGL187C	COX4	0.000576963	-0.0297002	-0.165815	0.0924781
P00424	YNL052W	COX5A			-0.252295
P00425	YIL111W	COX5B	0.2949	0.119166	-0.322505	-0.16856
P00427	YHR051W	COX6	0.129745	0.0146453	-0.000144262	0.144569
P10174	YMR256C	COX7
P04039	YLR395C	COX8
P07255	YDL067C	COX9		-0.0350608	-0.297015	-0.12009
P34237	YKL179C	COY1	0.0687396	0.0187611	-0.0441843	-0.101304
P07258	YOR303W	CPA1	-0.24197	0.0473831	-0.0280033	-0.300519
P03965	YJR109C	CPA2	-0.00762311	0.00778265	-0.00115369	-0.0366147
P53314	YGR247W	CPD1	-0.0126064		0.101397
P14832	YDR155C	CPR1;CPH1;CYP1;SCC1	0.0585243	0.0480244	0.0495167	0.0411028
P23285	YHR057C	CPR2;CRG;CYP2;SCC2
P25719	YML078W	CPR3;CYP3	0.0908534	0.107897	0.0666691	0.0545012
P25334	YCR069W	CPR4;CYP4;SCC3
P35176	YDR304C	CPR5;CYP5;CYPD	-0.0178406	0.0164244	0.0446426	0.0597706
P53691	YLR216C	CPR6	0.00144197	-0.00604663	0.40855	0.348686
P47103	YJR032W	CPR7	0.0875986	-0.0485152	0.00181894	0.0166389
P53728	YNR028W	CPR8	-0.367173	0.00702859		-0.0754136
P27614	YJL172W	CPS1;CPS	0.0183493	0.0214968	-0.0200577	0.0519985
P17898	YNL130C	CPT1	0.154065	0.0287636	0.0136983	0.0406821
Q12289	YOR100C	CRC1
Q07560	YDL142C	CRD1;CLS1				0.023894
Q04930	YDR223W	CRF1
P38892	YHR209W	CRG1
P53301	YGR189C	CRH1	-0.0715728	-0.166844	-0.83762	-0.273291
P30822	YGR218W	CRM1;KAP124;XPO1	0.00504062	-0.026446	0.0111372	0.0521376
Q06440	YLR429W	CRN1	0.00762609	-0.0237521	0.0122135	0.0354832
P38845	YHR146W	CRP1	0.0265876	-0.0439044	0.0262198	0.0166389
Q05790	YLR213C	CRR1
P41902	YOR031W	CRS5
Q08226	YOL063C	CRT10	-0.50363	-0.0892269		0.240742
P53968	YNL027W	CRZ1;HAL8;TCN1	-0.19159	0.409891
Q06538	YLR241W	CSC1	-0.0816596	-0.100978	-0.0255958	1.54661
P33307	YGL238W	CSE1	-0.0482929	-0.012068	0.0381545	-0.00514516
P33308	YNR010W	CSE2;MED9
P36012	YKL049C	CSE4;CSL2
Q12150	YLR087C	CSF1	-0.0345592	-0.102188	-0.0336521	-0.0396217
P35206	YBR036C	CSG2;CLS2	-0.0811711	0.233091	-0.0382957	0.0302654
P38287	YBR161W	CSH1
Q04368	YMR025W	CSI1
Q08054	YOL007C	CSI2
P53859	YNL232W	CSL4;SKI4	-0.0103523	0.0135672	0.0328904	-0.075064
P25651	YCR086W	CSM1;SPO86	-0.0827134	0.270434	0.268365	-0.0384359
P40465	YIL132C	CSM2
Q04659	YMR048W	CSM3	-4.8691
Q08955	YPL200W	CSM4
P47130	YJR084W	CSN12	-0.0872428			-0.269912
Q03981	YDR179C	CSN9
Q06705	YLR380W	CSR1;SFH2	-0.100577	-0.0422241	0.0247073	-0.0219801
Q12734	YPR030W	CSR2;MRG19
P38226	YBR042C	CST26	0.0494914	-1.60602	-0.0103502	-0.16364
P40535	YIL036W	CST6;ACA2	-0.107632	-0.206643	0.0891753	0.322044
Q06032	YLR394W	CST9;ZIP3
P15202	YDR256C	CTA1
P35203	YMR094W	CTF13;CBF3C
P49956	YMR078C	CTF18;CHL12		-0.319849		-0.0293672
Q02732	YPL018W	CTF19;MCM18
Q12748	YLR381W	CTF3;CHL3
Q01454	YPR135W	CTF4;CHL15;POB1	0.0650208	-0.0593553	0.0516683	0.252416
P38877	YHR191C	CTF8		0.259651	-0.0229004	0.340733
P47976	YDR151C	CTH1
Q08923	YPL181W	CTI6;RXT1	-0.533368	-0.0415234	-0.14952
Q03957	YKL139W	CTK1	-0.00993099	-0.144177	0.0488151	0.274769
P46962	YJL006C	CTK2	-0.0492778	-0.295605	0.00823238	-0.193519
P46963	YML112W	CTK3	-0.0287048	0.00500038	-0.0321008	-0.00749258
Q03220	YMR180C	CTL1
P38818	YHR109W	CTM1
P38152	YBR291C	CTP1	0.0681893	0.0959746	-0.0436245	-0.0240177
P49573	YPR124W	CTR1
P38865	YHR175W	CTR2
Q06686	YLR411W	CTR3
P25355	YCR054C	CTR86	0.0143553	0.0456101	-0.0736832	0.0140696
P89105	YOL145C	CTR9;CDP1	0.0447438	0.00621696	0.0086387	-0.0470254
P29029	YLR286C	CTS1;SCW2	0.0805212	-0.220578	-0.324004	-0.837377
Q06350	YDR371W	CTS2
P06115	YGR088W	CTT1	0.220206	-0.827169	1.35395	1.84892
P38428	YMR264W	CUE1;KIS4	-0.00913225	0.0861398	0.0246633	0.000721167
P36075	YKL090W	CUE2
P53137	YGL110C	CUE3		0.458822	0.023783
Q04201	YML101C	CUE4	0.0492125	0.199819	0.0705423	0.0712135
Q08412	YOR042W	CUE5	-0.0411499	-0.0611541	0.0201795	0.139077
P53202	YGR003W	CUL3	-0.0846244	0.181591
P0CX80	YHR053C	CUP1-1;MTH1
P0CX81	YHR055C	CUP1-2;MTH1				0.895225
P15315	YGL166W	CUP2;ACE1
P41817	YPL177C	CUP9
Q06469	YPR158W	CUR1
Q02554	YMR240C	CUS1		0.121047	0.0374288	0.253263
P53830	YNL286W	CUS2
P53899	YNL155W	CUZ1	0.0411028	-0.0732718	-0.0437644	0.325271
Q03772	YDR163W	CWC15	-0.373327		-0.203138
Q03375	YDR482C	CWC21			-0.140386
P53333	YGR278W	CWC22	0.22404	0.31838	-0.081885
P52868	YGL128C	CWC23
P53769	YLR323C	CWC24		-0.0395596
P53854	YNL245C	CWC25			-0.153416
Q02770	YPL064C	CWC27;CYP7
Q12046	YDL209C	CWC2;NTC40;SLC3	0.512379	-0.301939	-0.0863762	0.090447
P25603	YCL007C	CWH36
P53008	YGL027C	CWH41;GLS1	-0.00591272	-0.0182069	-0.0409625	-0.00740557
P25618	YCR017C	CWH43	0.110764	0.0207063	0.0210576	-0.01552
P28319	YKL096W	CWP1	0.191942	0.32182	0.177865	0.130931
P43497	YKL096W-A	CWP2;LPR1
P00175	YML054C	CYB2
P40312	YNL111C	CYB5	0.241962	0.0994945	0.0026281	-0.0604725
P00044	YJR048W	CYC1	0.0957219	0.00723157	0.0366443	0.0100637
P38909	YOR037W	CYC2
P06182	YAL039C	CYC3				-0.268348
P00045	YEL039C	CYC7;CYP3		-0.338225
P14922	YBR112C	CYC8;CRT8;SSN6	-0.0176507	-0.0186342	-0.0094905	0.068602
Q07533	YDL117W	CYK3	-0.0307371	0.177229	0.0369254	-0.0881781
P32898	YDR430C	CYM1;MOP112	0.0600474	0.0487852	-0.00417776	-0.00408862
P08678	YJL005W	CYR1;CDC35;HSR1;SRA4	0.0422241	-0.0415234	-0.0103502	0.0282862
P31373	YAL012W	CYS3;CYI1;STR1	0.0236102	-0.00259452	0.00827591	0.016211
P32582	YGR155W	CYS4;STR4	0.0197731	0.021204	-0.0196308	0.0116388
P07143	YOR065W	CYT1;CTC1	0.175173	0.0259553	-0.103934	0.14274
Q00873	YKL087C	CYT2
Q12248	YDR016C	DAD1	-0.139649	0.134683	-0.171975	-0.193816
P36162	YKR083C	DAD2;HSK1
P69850	YBR233W-A	DAD3		-0.0071955	0.0181035	0.0549179
P69851	YDR320C-A	DAD4;HSK2			0.317894	0.371615
P54838	YML070W	DAK1	0.0280033	-0.0480967	0.0484271	0.15043
P43550	YFL053W	DAK2
P32375	YIR027C	DAL1
P25335	YIR029W	DAL2;ALC1
P32459	YIR032C	DAL3
Q04895	YIR028W	DAL4
P15365	YJR152W	DAL5;UREP1
P21826	YIR031C	DAL7;MLS2;MSL2
P26343	YKR034W	DAL80;UGA43
P21657	YIR023W	DAL81;DURL;UGA35	-0.171661	-0.106348
P21705	YNL314W	DAL82;DURM
P53267	YGR113W	DAM1	0.742869		0.159944	-0.0192142
P47178	YJR150C	DAN1;CCW13
P47179	YJR151C	DAN4
Q12091	YPL170W	DAP1	0.0500489	0.0443747	-0.0359054	-0.0430958
P18962	YHR028C	DAP2	-0.0254413	-0.0347792	-0.0850167	0.00762609
P47005	YJL149W	DAS1
Q12084	YDR020C	DAS2;RRT3	0.0633649	0.17301	-0.0680516	-0.022874
P13483	YML113W	DAT1;DAT
P22204	YGR092W	DBF2	-0.0783656	0.00128457	-0.0628125	0.0554733
P32328	YPR111W	DBF20	-0.0444045
P32325	YDR052C	DBF4;DNA52
P24784	YPL119C	DBP1			0.0233871
Q12389	YDL031W	DBP10	0.0382957	-0.00144197	0.0317839	-0.0969154
P24783	YNL112W	DBP2	-0.101103	-0.0628125	-0.0164963	-0.155727
P20447	YGL078C	DBP3	0.127633	0.00125569	0.127873	0.104471
P20449	YOR046C	DBP5;RAT8	-0.0232258	0.013509	-0.00446544	0.0210533
P53734	YNR038W	DBP6	0.0381552	0.168285	0.0660497	-0.0690281
P36120	YKR024C	DBP7	-0.107213	0.239515	-0.00028851	0.225768
P38719	YHR169W	DBP8	-0.0613303	0.067954	0.0150389	0.0150693
Q06218	YLR276C	DBP9	0.269751	0.357271	0.0772084	0.0594937
P24309	YKL149C	DBR1;PRP26	0.231678
P25559	YCL016C	DCC1			0.259513
P06773	YHR144C	DCD1	-0.229771	-0.617016	0.00174672	0.0875986
P32460	YIR030C	DCG1			-0.263395	0.0450235
Q08558	YOR180C	DCI1;ECI2;EHD2
Q12395	YLR128W	DCN1
Q12517	YOL149W	DCP1	-0.0251477	0.00597067	-0.0213376	-0.117646
P53550	YNL118C	DCP2;PSU1	-0.092494	0.0829579	0.0924017	0.00201836
Q05924	YLR361C	DCR2	0.0172093	0.172864	-0.428357
Q06151	YLR270W	DCS1	0.116897	-0.0828388	0.0594348	0.214
Q12123	YOR173W	DCS2	0.111966	-0.578987	0.417039	0.668119
P43595	YFR012W	DCV1
P36091	YKL046C	DCW1	-0.0139896	0.240588	-0.0926134	-0.12477
Q08949	YPL194W	DDC1
P40087	YER143W	DDI1;VSM1	0.191942	-0.0926134	-0.0287106	-0.0380804
P0CH63	YFL061W	DDI2
P0CH64	YNL335W	DDI3
Q99321	YOR163W	DDP1	-0.0202673	-0.0666748	-0.0184917	-0.0511151
P89113	YOL052C-A	DDR2
P18899	YMR173W	DDR48;FSP	0.159629	-0.0681893	-0.00518438	0.228357
P06634	YOR204W	DED1;SPP81	-0.0390139	-0.0593553	0.0959746	0.0680516
P38707	YHR019C	DED81	0.0243197	0.0154471	-0.0126402	-0.010643
P35732	YKL054C	DEF1;RIP1;VID31	-0.122444	-0.165687	0.0953425	0.128821
P31115	YFL001W	DEG1;HRM3;PUS3	-0.164949	0.222717	0.231786	0.282618
P31385	YAL013W	DEP1;FUN54		1.82291	-0.0391384
P38307	YBR201W	DER1	-0.613057	0.146962
Q99288	YDR051C	DET1	-0.0835234	-0.116631	-0.0102069	0.104873
P40526	YIL049W	DFG10
Q99234	YOR030W	DFG16;ECM41;ZRG11
Q05031	YMR238W	DFG5	0.185232	-0.0831112	-0.171463	0.0352016
Q12743	YDR411C	DFM1	0.0972062	-0.258459	-0.0832474	0.153027
P07807	YOR236W	DFR1	0.0166389	0.0144559	-0.0721744	-0.0518178
Q08650	YOR245C	DGA1	0.130272	0.0399183
Q12382	YOR311C	DGK1;HSD1	0.136716	-0.700173	0.0427688	0.0680516
Q3E808	YNL130C-A	DGR1
P32330	YKL121W	DGR2
P39517	YDL160C	DHH1	-0.0161326	-0.0163537	0.0387768	0.0654344
P36009	YKL078W	DHR2	0.0651587		0.0960208
P54005	YMR316W	DIA1
Q08496	YOR080W	DIA2
P52290	YDL024C	DIA3
P38705	YHR011W	DIA4
Q06819	YPR082C	DIB1;CDH1;SNU16		0.018235	0.0584429	-0.319352
Q06143	YLR348C	DIC1	0.0542233	0.109701	-0.0688771	0.00906047
P69771	YKR035W-A	DID2;CHM1;FTI1;VPS46	0.0771062	0.0562062	-0.0692897	0.0953168
P36108	YKL002W	DID4;CHM2;GRD7;REN1;VPL2;VPS2;VPT14	0.228973	0.0231232	0.0206185	-0.325214
P50076	YGR227W	DIE2;ALG10		0.224553	0.231684
O13577	YLR437C	DIF1
Q03063	YPL049C	DIG1;RST1	-0.128598	-0.1396	0.195269	0.37951
Q03373	YDR480W	DIG2;RST2
P41819	YPL266W	DIM1	-0.038273	-0.000144262	-0.00604663	-0.0824231
Q12086	YDR263C	DIN7;DIN3
Q12220	YLR129W	DIP2;UTP12	0.193835	0.202074	-0.0126402	0.0234683
P53388	YPL265W	DIP5	-0.226307	-0.394953	-0.19862	-0.404764
Q08162	YOL021C	DIS3;RRP44	-0.0934018	0.000721528	0.0150534	0.00575927
P21623	YDR403W	DIT1
P21595	YDR402C	DIT2;CYP56
P40564	YIR004W	DJP1;ICS1;PAS22	0.0526941	0.0452081	-0.0471195	-0.027572
P32891	YDL174C	DLD1;DLD	0.0846086	0.0328019	-0.134615	0.0179219
P46681	YDL178W	DLD2;AIP2	0.172359	-0.0292762	-0.133169	0.0143553
P39976	YEL071W	DLD3	-0.0759914	0.0831871	0.027925	-0.0522216
P40366	YJL065C	DLS1			0.220749
Q04216	YMR126C	DLT1
P38823	YHR115C	DMA1;CHF1			0.0513095	-0.142911
P53924	YNL116W	DMA2;CHF2	0.0569996	-0.0911243	0.0857417	0.0478175
P25453	YER179W	DMC1;ISC2
Q03652	YMR211W	DML1	-0.183146	-0.325502	-0.0387171	0.0603241
P38859	YHR164C	DNA2	-0.122994	0.156724
P32660	YER166W	DNF1	-0.160718	-0.0156403	-0.0425043	-0.0512347
Q12675	YDR093W	DNF2	-0.211999	-0.14483	-0.0425043	-0.00802926
Q12674	YMR162C	DNF3		-0.0179219	0.0631378	0.00259452
Q08387	YOR005C	DNL4;LIG4
P54861	YLL001W	DNM1	0.0221902	0.00875482	-0.0418037	0.0180644
P36037	YKL213C	DOA1;UFD3;ZZZ4	0.00547185	0.021614	0.00887094	0.00374614
P32571	YDR069C	DOA4;DOS1;MUT4;NPI2;SSV7;UBP4
P53068	YGL240W	DOC1;APC10
P38774	YHR044C	DOG1
P38773	YHR043C	DOG2	0.109026	-0.0392788	0.0785789	0.171591
P33309	YNL001W	DOM34	-0.169144	0.167393	-0.0306892	-0.0565512
Q05610	YDR273W	DON1
Q03921	YDR141C	DOP1	-0.0247367	-0.0611541	0.0616013	0.0282862
P54858	YDR068W	DOS2	0.177726	0.0812322	0.0235777	-0.285179
Q04089	YDR440W	DOT1;KMT4;PCH1
P40553	YIL010W	DOT5	0.0703893	0.00673867	-0.00489684	0.0272956
P40059	YER088C	DOT6;PBF2	-0.0488599	-0.0803848	-0.0468403	0.0727232
P47027	YJL090C	DPB11
P24482	YPR175W	DPB2	0.0384362	0.274494	-0.0467006	-0.113551
P27344	YBR278W	DPB3		0.0178406
Q04603	YDR121W	DPB4	0.0122111	0.0953271	0.246772	-0.0468018
P40487	YIL103W	DPH1	-0.0380211	-0.0321008	0.0716486	-0.199769
P32461	YKL191W	DPH2	-0.015345	-0.0596322	0.00500038	0.0127832
P32469	YLR172C	DPH5	-0.00539131	-0.0622599	0.07268	-0.0960517
Q12429	YLR143W	DPH6	0.00863031	0.120075	0.015243	-0.091925
Q05567	YDR294C	DPL1;BST1	0.107152	-0.0147838	0.00199229	0.0790196
P14020	YPR183W	DPM1;SED3	0.0603241	0.00657924	0.0292052	0.0451634
Q05521	YDR284C	DPP1;ZRG1	0.0309716	-0.0843364	0.073621	0.0107798
P04802	YLL018C	DPS1;APS;APS1	0.0176369	0.00728957	0.0189803	0.0427844
P36152	YKR071C	DRE2	0.0425043	0.108363	-0.145873	-0.31122
P53255	YGR093W	DRN1	-0.0836457	0.144074	-0.135404	0.888772
P32892	YLL008W	DRS1	-0.0837833	0.046772	-0.00302648	-0.0201356
P39524	YAL026C	DRS2	-0.0144121	0.0985519	-0.123931	-0.01552
P53095	YGL196W	DSD1	0.0712135	0.000938057	-0.00518438	0.081476
P40077	YER124C	DSE1
P38844	YHR143W	DSE2
Q08729	YOR264W	DSE3
P53753	YNR067C	DSE4;ENG1	0.0698396	0.164739	-0.0848807	-0.0615712
P0CX08	YEL070W	DSF1
P38213	YBR007C	DSF2				-0.040037
P48510	YMR276W	DSK2;SHE4	0.0623981	0.052102	-0.0183493	0.0873271
P53847	YNL258C	DSL1	-0.135364	-0.00604663	-0.0588014	0.0771062
P40568	YIR010W	DSN1
P39112	YMR287C	DSS1;MSU1
P32601	YPR017C	DSS4	0.132116	-0.266277	-0.236217	0.536152
P07273	YGL043W	DST1;PPR2	0.0119249	0.0379767	-0.00762609	-0.000909184
Q07648	YDL219W	DTD1	0.0601858	0.0439433	-0.00259452	0.0024505
P38125	YBR180W	DTR1
P43616	YFR044C	DUG1	-0.0524012	-0.049352	0.014383	-0.00233906
P38149	YBR281C	DUG2	-0.000793701	-0.0274372	0.0163515	0.0254541
P53871	YNL191W	DUG3	-0.119244	0.086538	-0.0617071	0.125122
P39009	YDL101C	DUN1	0.205768	0.0435567	-0.188148	-0.0559662
P53168	YGL061C	DUO1		-0.0302654	0.0705726	-0.0306045
P32528	YBR208C	DUR1,2	0.0899049	-0.185359	-0.226385	-0.0290433
P33413	YHL016C	DUR3
P53759	YML080W	DUS1	-0.0381693	-0.0720372	0.0510553
Q06053	YLR401C	DUS3	0.0571383	0.073955	-0.0585243	-0.0116752
Q06063	YLR405W	DUS4
P33317	YBR252W	DUT1	0.0596322	0.0281751	0.00252693	0.0494914
Q06349	YDR370C	DXO1
P36022	YKR054C	DYN1;DHC1	-0.0144559	-0.0405418	-0.0024505	0.122739
Q02647	YDR424C	DYN2;SLC1	0.109294	0.0462952	0.0193458	-0.0475322
Q04949	YMR299C	DYN3
P38791	YHR068W	DYS1	-0.017125	0.059525	0.000591626	0.0339339
Q06337	YDR359C	EAF1;VID21	-0.0628063	-0.0892269		-0.0561612
Q12432	YPR023C	EAF3	-0.109499	0.0165704	-0.170053	0.0978804
P39995	YEL018W	EAF5		-0.255803		0.0485152
P47128	YJR082C	EAF6
P53911	YNL136W	EAF7	0.0586628	-0.372506
P36041	YKL204W	EAP1	0.0116388	-0.116631	0.102682	0.0140696
Q03212	YMR171C	EAR1
P53208	YGR015C	EAT1
P36049	YKL172W	EBP2	-0.0394735	-0.0285692	0.0311498	0.0558898
Q03466	YDR206W	EBS1	0.158337	0.201775	-0.116631
Q05871	YLR284C	ECI1				-0.0950497
P48235	YGR146C	ECL1
P39987	YEL030W	ECM10;SSC3
Q04110	YDR446W	ECM11
O13529	YHR021W-A	ECM12
P38195	YBL043W	ECM13
P38836	YHR132C	ECM14	0.0147838	-0.0216219	-0.0533894	-0.0790665
P35195	YBL001C	ECM15	0.0892269	-0.118626	0.0674399	0.116764
Q04217	YMR128W	ECM16;DHR1	0.0705267	0.158703	0.103364	-0.0305456
Q04623	YDR125C	ECM18
Q06011	YLR390W	ECM19		0.418119
P39715	YAL059W	ECM1;SIM1	-0.129623	0.0152138	0.0362004	-0.11196
P38167	YBL101C	ECM21	0.104739	0.162719	0.0217311	0.250962
Q05958	YLR228C	ECM22
Q02710	YPL021W	ECM23;SRD2
P32525	YJL201W	ECM25	0.0139267	-0.123931	0.276485	0.105678
P47144	YJR106W	ECM27		-0.175557		-0.127022
P38737	YHL030W	ECM29	-0.0415805	0.0271162	0.00692711	-0.00417543
P38241	YBR065C	ECM2;SLT11				-0.249273
Q99252	YOR092W	ECM3
Q06673	YLR436C	ECM30	-0.0678935	0.11541		0.291014
P38122	YBR176W	ECM31	0.0710762	0.0616465	-0.0464212	0.179129
P32644	YER176W	ECM32;HEL1;MTT1	-0.102837	-0.0500489	-0.0768327	-0.0244579
P38248	YBR078W	ECM33	-0.17498	-0.144438	-0.101381	-0.0424122
P38728	YHL043W	ECM34
Q05902	YLR299W	ECM38;CIS2	0.00863031		0.244942	-0.0504576
P36156	YKR076W	ECM4;GTO2	0.192447	0.0318724	-0.0233263	-0.166535
Q03214	YMR176W	ECM5
Q06200	YLR443W	ECM7;ZRG15
P38246	YBR076W	ECM8
Q02202	YKR004C	ECM9
P43605	YFR027W	ECO1;CTF7
P33412	YGR007W	ECT1;MUQ1	-0.101072	0.119072	0.0508909	0.0274372
P53080	YGL222C	EDC1			0.456108
P40023	YER035W	EDC2
P39998	YEL015W	EDC3;LSM16	0.10742	-0.038998	0.140523	0.00187429
P34216	YBL047C	EDE1;BUD15	-0.00919032	-0.0373119	-0.0350608	0.0443242
P38073	YBR033W	EDS1
Q02891	YPL095C	EEB1
P32471	YAL003W	EFB1;TEF5	0.0518593	0.0127665	0.0106284	-0.00981478
Q3E705	YGR271C-A	EFG1	0.0430645	0.27033	0.0228007	-0.0695276
P38732	YHL039W	EFM1	-0.0658987	0.0117189	-0.0130692	-0.0350765
P38347	YBR271W	EFM2	-0.13641		0.0740158
P47163	YJR129C	EFM3			-0.0378742
P40516	YIL064W	EFM4;SEE1	-0.0268222	0.146835	-0.172999	-0.136188
P53200	YGR001C	EFM5;AML1	0.0499095	0.00274373	-0.0117819	0.0468403
P53970	YNL024C	EFM6
Q03653	YMR212C	EFR3	0.00273852	-0.082975	-0.000144262	-0.0128975
P32324	YOR133W	EFT1	0.0149265	0.00193451	-0.0367495	-0.0145724
P32324	YDR385W	EFT2	0.0149265	0.00193451	-0.0367495	-0.0145724
Q02642	YPL037C	EGD1	-0.151843	-0.00360224	0.0989072	0.0469799
P38879	YHR193C	EGD2	0.0384362	0.0590289	0.0344262	0.0370307
P42835	YNL327W	EGT2
P28817	YDR036C	EHD3;MRP5	0.0714881	0.0292347	-0.059909	-0.0666842
P38295	YBR177C	EHT1	0.0989585	-0.0366088	-0.00129784	0.0688771
Q05050	YMR031C	EIS1	-0.155132	-0.22404	-0.0632268	0.0705267
Q03764	YDR147W	EKI1
P53861	YNL230C	ELA1
Q03071	YPL046C	ELC1	-0.0214968	0.0275573	0.242823	0.359634
P36053	YKL160W	ELF1	0.0240359	0.0258231	-0.0540844	-0.102976
Q12050	YOR144C	ELG1;RTT110
P32801	YKL048C	ELM1
P39540	YJL196C	ELO1	0.103531	-0.0554733	0.00579684	0.0352016
P25358	YCR034W	ELO2;FEN1;GNS1;VBM2	0.0284277	0.0522366	0.0666087	0.0601858
P40319	YLR372W	ELO3;APA1;SRE1;SUR4;VBM1	0.072586	0.0101634	0.0826217	-0.0127082
P42935	YGR200C	ELP2;TOT2	-0.00158784	0.0308256	-0.0614306	-0.0249715
Q02908	YPL086C	ELP3;HPA1;TOT3	0.0629506	0.0518029	0.0563712	-0.00794222
Q02884	YPL101W	ELP4;HAP1;TOT7	0.0578315	-0.00834346	-0.0411028	-0.0243992
Q04868	YMR312W	ELP6;HAP3;TOT6	-0.0596002	0.103302	0.0229179	-0.0230059
P25574	YCL045C	EMC1	0.162726	0.0551416	-0.0465609	-0.0632886
P47133	YJR088C	EMC2	0.154713	0.0433485	-0.0281448	0.0542233
P36039	YKL207W	EMC3;AIM27	0.0585243	0.0244138	0.0256763
P53073	YGL231C	EMC4	0.116498	0.158816	-0.0880059	-0.00244022
P40540	YIL027C	EMC5;KRE27	0.051024	0.065008	0.0253679	-0.014077
Q12431	YLL014W	EMC6			0.0940176	0.0140696
Q06287	YLR186W	EMG1;NEP1	0.0966667	0.113177	0.0111081	-0.0601566
Q04406	YDR512C	EMI1			-0.104068
Q04409	YDR516C	EMI2	0.0480967	-0.103397	0.207661	0.182565
P32803	YGL200C	EMP24	0.136716	0.0692702	-0.0122111	0.026446
Q12396	YLR080W	EMP46			0.131803
P43555	YFL048C	EMP47	0.0619835	0.00637636	-0.0504669	0.0182069
P40085	YER140W	EMP65
P32802	YLR083C	EMP70;TMN1	0.208268	0.0733629	-0.0263043	-0.0588486
P42842	YNL313C	EMW1	-0.0356531	0.023607	-0.0436245	0.0346383
P13587	YDR040C	ENA1;HOR6;PMR2;PMR2A	-0.0879327	-0.111699	0.0670015	0.205393
Q01896	YDR039C	ENA2;PMR2B
Q12691	YDR038C	ENA5				-0.181706
Q08299	YOL158C	ENB1;ARN4
P39013	YNL084C	END3	0.00820001	0.0221706	-0.0224743	-0.0201941
P00924	YGR254W	ENO1;ENOA;HSP48	0.0780633	-0.16337	-0.049352	0.237564
P00925	YHR174W	ENO2;ENOB	0.00028851	0.0508162	0.0525358	0.0211954
P38333	YBR247C	ENP1;MEG1	-0.00174672	0.0674096	0.0327428	-0.0800117
P48234	YGR145W	ENP2	0.0214797	0.15822	0.060939	-0.0424271
Q12518	YDL161W	ENT1	0.0295589	-0.0473988	-0.0391384	0.0285692
Q05785	YLR206W	ENT2	0.090718	-0.0610158	-0.0240359	0.0159257
P47160	YJR125C	ENT3	-0.0462505	0.00795672	-0.0728604	0.0346383
Q07872	YLL038C	ENT4	0.0724489	0.128566	-0.226385	0.0139267
Q03769	YDR153C	ENT5	0.0528332	-0.0219061	-0.0204844	-0.123497
Q99382	YLR065C	ENV10;SND2			0.164804
P53246	YGR071C	ENV11	0.00230647	-0.240009
Q12003	YPL236C	ENV7
Q08651	YOR246C	ENV9	0.0127832	-0.139077	-0.0953168	-0.128109
P53938	YNL080C	EOS1
P43572	YFL024C	EPL1	0.113034	0.00733307	0.161847	0.137766
P40557	YIL005W	EPS1	0.0297002	0.140317	-0.123269	-0.198129
P22140	YHR123W	EPT1	-0.0922018	0.250886	0.124786	-0.0280868
Q04660	YMR049C	ERB1	-0.0660648	0.0351504	0.0397404	-0.0555163
P38767	YHR032W	ERC1
P16151	YDR414C	ERD1
P18414	YBL040C	ERD2	0.159758	0.112256	0.00964049	-0.0908183
Q06551	YLR246W	ERF2
P32476	YGR175C	ERG1	-0.127352	-0.0943712	0.149457	-0.00241131
P41338	YPL028W	ERG10	-0.0549317	-0.0226164	0.00853711	-0.00222346
P10614	YHR007C	ERG11;CYP51	0.0731347	0.0948032	-0.230818	-0.0839362
P07277	YMR208W	ERG12;RAR1	-0.109001	-0.136191	-0.0364682	-0.00579684
P54839	YML126C	ERG13;HMGS	-0.0112971	-0.00446544	-0.0169241	-0.0340717
P32352	YMR202W	ERG2	0.0380147	0.0423528	-0.0272956	-0.0759914
P08524	YJL167W	ERG20;BOT3;FDS1;FPP1	0.00647756	-0.0113525	-0.046002	-0.0185126
P32462	YNL280C	ERG24	0.064331	0.0521469	0.0747753	0.0706641
P53045	YGR060W	ERG25;FET6	0.0985543	0.0323149	-0.243913	-0.41179
P53199	YGL001C	ERG26	-0.0461016	-0.0167816	0.0567163	-0.0508461
Q12452	YLR100W	ERG27	0.0156403	0.0366295	-0.0206267	-0.0527004
P40030	YER044C	ERG28;BUD18	-0.0257056	-0.108759	0.0577971	-0.0387619
P32353	YLR056W	ERG3;PSO6;SYR1	0.114234	0.0686649	-0.0731347	-0.22048
P25340	YGL012W	ERG4	0.230941	-0.0291348	-0.00489684	-0.0397997
P54781	YMR015C	ERG5;CYP61	0.155361	-0.0398403	-0.337996	-0.477462
P25087	YML008C	ERG6;ISE1;LIS1;SED6	0.00144197	0.00560854	0.00977121	-0.0187611
P38604	YHR072W	ERG7	-0.0138003	-0.0347792	0.0186149	-0.106094
P24521	YMR220W	ERG8	-0.00382822	-0.092884	0.0649477	0.0154976
P29704	YHR190W	ERG9	0.0852887	-0.0387171	0.00815983	-0.0105848
P62651	YPL096C-A	ERI1;RIN1
P43613	YFR041C	ERJ5	0.0924781	0.120153	-0.0947766	0.032383
Q03103	YML130C	ERO1	0.00475306	0.0223904	0.262798	0.135404
Q05359	YAR002C-A	ERP1	0.106884	0.0355496	-0.00662118	-0.0247367
P39704	YAL007C	ERP2	0.156397	0.0641028	0.0160597	-0.0200625
Q12403	YDL018C	ERP3			-0.0533894
Q12450	YOR016C	ERP4	0.130799	-0.00446544	-0.146525	0.0817487
P38819	YHR110W	ERP5	-0.0249422	-0.0216219	-0.0180644	-0.429615
P53198	YGL002W	ERP6
P0CX10	YOR393W	ERR1
P0CX11	YPL281C	ERR2
P42222	YMR323W	ERR3
P17261	YCR075C	ERS1
P38140	YBR239C	ERT1
P27882	YGR029W	ERV1	0.00748258	0.0383619	0.0342637	0.15095
P53173	YGL054C	ERV14	0.0870554	-0.0190614	0.0168915	0.0561673
P38312	YBR210W	ERV15				0.0565835
Q12284	YPR037C	ERV2	0.0687396	0.00559406	-0.0751903	0.252416
P54837	YML012W	ERV25	0.165944	0.087902	-0.0581086	-0.0287342
P53337	YGR284C	ERV29	0.164658	0.135808	0.0893748	0.100036
Q04651	YML067C	ERV41	-0.0930786	0.245403	-0.0395596	0.0953168
P39727	YAL042W	ERV46	0.100843	0.0295144	-0.0475384	-0.0244285
Q08649	YOR244W	ESA1				-0.177947
P53918	YNL125C	ESBP6;MCH3
Q03661	YMR219W	ESC1	-0.0605628	-0.0190614	-0.028852	-0.00345217
Q06340	YDR363W	ESC2
Q08119	YOL017W	ESC8	-0.0729835
Q06344	YDR365C	ESF1	0.529271	0.249342	0.059074	0.2806
P53743	YNR054C	ESF2;ABT1	0.0196308	0.0355053	-0.1038	-0.0879327
P40456	YIL151C	ESL1	0.0869196	0.0634544		0.0545012
P36168	YKR096W	ESL2	0.0194884	0.0886382
Q03018	YGR098C	ESP1
P22696	YJR017C	ESS1;PIN1;PTF1	0.165301	0.0868444	-0.0797024	-0.0554114
P17214	YLR233C	EST1
Q06163	YLR318W	EST2
Q03096	YIL009C-A	EST3
P38748	YHL010C	ETP1
P38071	YBR026C	ETR1;MRF1;MRF1'	0.0855606	-0.0809305	0.035387	0.075738
Q08421	YOR051C	ETT1	0.0274372	0.0263961	0.0426648	0.0611541
P32474	YDR518W	EUG1	0.00906047	0.0184688	0.00491352	-0.00362572
P23776	YLR300W	EXG1;BGL1;SCW6	0.408386	0.171173	-0.384271	-0.29419
P52911	YDR261C	EXG2	-0.0895743	-0.0911243	-0.0553345	-0.0129411
P39875	YOR033C	EXO1;DHS1
P38289	YBR163W	EXO5;DEM1
P19658	YJL085W	EXO70	0.049352	0.0333628	-0.192952	-0.162686
P38261	YBR102C	EXO84;USA3	-0.193585	0.0773607	0.0153888	0.0040339
P30624	YOR317W	FAA1	0.0712135	-0.0503276	0.0503231	0.131985
P39518	YER015W	FAA2;FAM1
P39002	YIL009W	FAA3	-0.0698304	0.0670922	-0.234379	-0.0604424
P47912	YMR246W	FAA4	0.0250288	0.0162931	-0.082975	-0.110386
P34756	YFR019W	FAB1	-0.116113	0.165402	0.0537033	-0.136379
P38913	YDL045C	FAD1	0.157432	0.0786094	-0.125783	0.0401209
P40546	YIL019W	FAF1
Q12099	YDR021W	FAL1				0.0209111
P53971	YNL023C	FAP1			0.125557
Q12055	YDL166C	FAP7	0.132116	0.178763	-0.0754642	-0.121518
P21268	YJL157C	FAR1				-0.259824
Q06001	YLR238W	FAR10
P53917	YNL127W	FAR11	0.115433	-0.422879
P46671	YMR052W	FAR3
P43592	YFR008W	FAR7
Q05040	YMR029C	FAR8	0.086512	-0.082975	-0.119821	0.190678
P07149	YKL182W	FAS1	0.0119249	-0.049352	-0.0564448	0.00187429
P19097	YPL231W	FAS2	-0.00405968	-0.0535284	-0.0531113	-0.0115007
P38225	YBR041W	FAT1	-0.0453123	0.0177675	0.111305	-0.0451039
P40099	YER183C	FAU1	-0.0278662	0.00555061	-0.0263043	0.188654
P14540	YKL060C	FBA1	-0.0203551	-0.00633393	0.025133	0.0465609
P09201	YLR377C	FBP1
P32604	YJL155C	FBP26	0.256769	0.122963	0.0283516	0.0787464
Q05498	YDR339C	FCF1	-0.0429769		0.130302	0.205518
Q12035	YLR051C	FCF2		-0.382944	-0.211884	-0.115863
Q03254	YMR277W	FCP1	0.0416635	0.0496809	-0.0221902	-0.27221
Q12178	YPR062W	FCY1	0.0206267	0.0710726	-0.049352	-0.144744
P17064	YER056C	FCY2	0.365021	-0.175684
P40039	YER060W	FCY21;FCYY
Q12119	YER060W-A	FCY22;FCYX
Q03034	YDR539W	FDC1	-0.0299268	0.136014	0.0349583	0.152768
Q08911	YOR388C	FDH1
P0CF35	YPL275W	FDH2
P25621	YCR028C	FEN2
P38260	YBR101C	FES1	-0.0123153	-0.0129262	1.44077	1.36104
P38993	YMR058W	FET3	-0.213805	0.103395	-0.0858325	-0.151891
P40988	YMR319C	FET4
P43561	YFL041W	FET5	0.117695	-0.00187429	-0.073409	-0.105396
Q08913	YOR390W	FEX1
Q08991	YPL279C	FEX2
P39521	YPR104C	FHL1	-0.0899121	0.102729	-0.0756011	-0.190964
P53279	YGR131W	FHN1
P38224	YBR040W	FIG1
P25653	YCR089W	FIG2
P42837	YNL325C	FIG4
Q03898	YDR130C	FIN1
P45976	YJR093C	FIP1			0.0321674
P40020	YER032W	FIR1;PIP1
P40515	YIL065C	FIS1;MDV2	-0.074912	0.0410608	-0.0306892	-0.00623145
Q04433	YDR534C	FIT1
Q08906	YOR382W	FIT2
Q08907	YOR383C	FIT3
P40466	YIL131C	FKH1	-0.0834469	-0.0234683	-0.0828388	-0.174687
P41813	YNL068C	FKH2	0.0607392	0.0672736
P38631	YLR342W	FKS1;CND1;CWH53;ETG1;GLS1;GSC1;PBR1	-0.227878	-0.196985	-0.187514	-0.167604
Q04952	YMR306W	FKS3
Q08967	YPL221W	FLC1;BOP1;HUF1		0.0803624	0.144584	-0.179172
P39719	YAL053W	FLC2	-0.0650231	0.438757	-0.0601858	0.272859
P53121	YGL139W	FLC3			-0.0551957	-0.0432593
P36170	YKR102W	FLO10
P08640	YIR019C	FLO11;MAL5;MUC1;S1;S2
P32768	YAR050W	FLO1;FLO2;FLO4;FLO8
P38894	YHR211W	FLO5
P40068	YER109C	FLO8;PDH5
P39712	YAL063C	FLO9
P03870	R0010W	FLP1
P38124	YBR008C	FLR1
P40464	YIL134W	FLX1
P40491	YIL098C	FMC1	-0.0853742	0.151747	0.0756416	0.0132121
Q03778	YDR236C	FMN1	-0.0207795	0.0500095	0.0454761	0.00619029
P38866	YHR176W	FMO1
P40098	YER182W	FMP10	-0.179123	0.199703	-0.0568609	-0.0663518
Q12497	YDR070C	FMP16
P38231	YBR047W	FMP23
Q08023	YLR077W	FMP25	0.0354832	0.0382137	0.0427986	-0.0999428
Q06179	YLR454W	FMP27	0.028852	0.124881	-0.0877344	-0.0635147
Q02883	YPL103C	FMP30		-0.122871	-0.302992
P43557	YFL046W	FMP32
P46998	YJL161W	FMP33
Q08968	YPL222W	FMP40	-0.0193312	0.0510254
P53889	YNL168C	FMP41	0.0492125	0.0820413	0.00900159	0.0854247
Q04991	YMR221C	FMP42	-0.225633	-0.426748	-0.0806577	0.0625362
Q07651	YDL222C	FMP45			1.22901	1.95379
P36141	YKR049C	FMP46		-0.0197731	0.0423082	-0.513193
P53233	YGR052W	FMP48
A0A023PZB3	YER038W-A	FMP49
P40008	YER004W	FMP52	0.00504062	-0.0869196	0.000158705	-0.021614
P50264	YMR020W	FMS1	0.0820213		-0.140255	-0.236079
P32785	YBL013W	FMT1
O13329	YDR110W	FOB1;HRM1	0.103397	-0.0499095	0.0565812	-0.0286459
P53848	YNL256W	FOL1	-0.0549767	0.00853711	0.00173227	0.0247452
P51601	YGR267C	FOL2	0.0280033	-0.0321008	0.0155929	0.0159257
Q12676	YMR113W	FOL3	0.0140696	0.0500095	-0.0179219	-0.0966223
Q02207	YKR009C	FOX2
P53739	YNR047W	FPK1	0.124725	0.362918	-0.118493
P20081	YNL135C	FPR1;FKB1;RBP1	0.0127832	0.0628364	0.0101489	0.0142124
P32472	YDR519W	FPR2;FKB2	0.00144197	0.0535536	-0.0265876	-0.0711484
P38911	YML074C	FPR3;NPI46	0.00374614	0.103147	0.112755	0.109026
Q06205	YLR449W	FPR4	-0.0455505	-0.1038	0.149601	0.0518593
P23900	YLL043W	FPS1			-0.104739	-0.0274103
Q07825	YLL029W	FRA1	-0.0198577	-0.0272956	0.0497556	0.0623981
P32614	YEL047C	FRD1;FRDS;FRDS1	-0.00653576	0.0588186	0.0375324	0.026021
P32791	YLR214W	FRE1
P36033	YKL220C	FRE2
Q08905	YOR381W	FRE3
P53746	YNR060W	FRE4
Q08908	YOR384W	FRE5
Q12473	YLL051C	FRE6
Q12333	YOL152W	FRE7
Q12209	YLR047C	FRE8
Q03002	YPL141C	FRK1
P37261	YCL026C-A	FRM2	0.0277203	0.726568	0.0306929	0.0508847
Q06389	YDR373W	FRQ1;NCS1			-0.00619029	0.115965
P15624	YLR060W	FRS1	-0.0207941	0.0163661	-0.000721167	-0.0112971
P15625	YFL022C	FRS2	-0.020399	0.0156075	-0.00604663	-0.0195652
Q99332	YOR324C	FRT1;HPH1
P39734	YAL028W	FRT2;HPH2
Q12029	YOR271C	FSF1	0.0522768	0.113208	0.0179867	0.0170667
P38777	YHR049W	FSH1	0.0709388	0.0613152	0.125321	0.168514
Q05015	YMR222C	FSH2	0.0139267	-0.138028	-0.0423642
Q99369	YOR280C	FSH3	0.0281448	0.0309877	0.0049859	-0.0329642
P38310	YBR207W	FTH1	-0.163058	0.11857
P40088	YER145C	FTR1	-0.322884	0.0842267	-0.00432161	-0.127352
P25659	YCR076C	FUB1	0.109561	-0.0697022		-0.18659
P38196	YBL042C	FUI1
P08417	YPL262W	FUM1	0.00776959	0.0162056	0.0465038	0.0143553
P39730	YAL035W	FUN12	-0.00390054	0.0272338	0.00521755	-0.00621696
P18411	YAL008W	FUN14			0.0232991	0.29725
P28003	YAL034C	FUN19
P31381	YAL022C	FUN26	0.0576929	0.0708453	0.18449	-0.0277779
P31380	YAL019W	FUN30	-0.0663971	-0.0292762	-0.0970714	-0.00361125
P18562	YHR128W	FUR1	0.0877344	0.0361412	-0.0590783	0.0409625
P05316	YBR021W	FUR4
P11710	YCL027W	FUS1
Q05670	YMR232W	FUS2
P16892	YBL016W	FUS3;DAC2	0.00302648	0.412193	0.0773302	-0.00862419
Q99341	YDR024W	FYV1
P40492	YIL097W	FYV10;GID9
Q08559	YOR183W	FYV12
P38783	YHR059W	FYV4			-0.221197
P25585	YCL058C	FYV5
P53913	YNL133C	FYV6	0.196607		-0.0392788
Q12247	YLR068W	FYV7			-0.0515809	-0.0450593
P46949	YGR196C	FYV8	0.0322419	-0.0835197	-0.0375931	-0.0692854
P32805	YGL254W	FZF1;SUL1
P38297	YBR179C	FZO1	0.0669502	0.0626405	0.0938483	-0.389432
P39012	YLR088W	GAA1;END2	0.0769695	0.0600964	-0.0142124	-0.0176799
P41733	YLR459W	GAB1;CDC91	0.147437	0.044345	0.0732415	-0.351571
P28006	YOR178C	GAC1
Q04792	YMR250W	GAD1	0.182184	-0.356482	-0.0478175	0.368824
P04385	YBR020W	GAL1
P04397	YBR019C	GAL10
P19659	YOL051W	GAL11;ABE1;MED15;RAR3;SDS4;SPT13	0.0146409	-0.0268709	-0.156914	0.355355
P13181	YLR081W	GAL2;IMP1
P13045	YDR009W	GAL3
P04386	YPL248C	GAL4
P08431	YBR018C	GAL7
P04387	YML051W	GAL80
Q04739	YER027C	GAL83;SPM1	-0.0136546	-0.0204844	0.0162639	-0.206562
P19145	YKR039W	GAP1
P28007	YHR089C	GAR1	0.0965317	0.0312973	0.0176069	0.0233263
P22146	YMR307W	GAS1;GGP1	-0.135634	0.00920484	-0.125519	-0.0545122
Q06135	YLR343W	GAS2
Q03655	YMR215W	GAS3	-0.109016	0.0196675	-0.235605	-0.134255
Q08271	YOL132W	GAS4
Q08193	YOL030W	GAS5	-0.125431	-0.0886844	-0.0211954	-0.038925
P43574	YFL021W	GAT1
P40209	YMR136W	GAT2
Q07928	YLR013W	GAT3
P40569	YIR013C	GAT4
P25555	YCL011C	GBP2;RLF6	0.0192037	0.0271897	0.0348548	-0.14709
P41814	YNL062C	GCD10;TIF33;TRM6	-0.145302	0.0438541	-0.0119249	0.0681893
P32481	YER025W	GCD11;TIF213	0.0130692	0.12677	-0.0287106	-0.0243992
P46959	YJL125C	GCD14;TRM61	-0.0292641	-0.0549179	-0.0284277	0.126444
P09032	YOR260W	GCD1;TIF223;TRA3	-0.01265	-0.0316775	-0.00216242	0.0381552
P12754	YGR083C	GCD2;TIF224	0.0237521	0.035801	-0.0124972	-0.0596453
P32501	YDR211W	GCD6;TIF225	0.010923	-0.00575927	-0.024887	-0.0655061
P32502	YLR291C	GCD7;TIF222	-0.0173732	-0.0187766	-0.013498	-0.0515188
P32656	YER163C	GCG1	0.0315364	0.142544	-0.0949116	-0.0377249
P33892	YGL195W	GCN1	-0.0643743	0.0249275	0.0177237	0.00475306
P43535	YFR009W	GCN20	0.0130692	0.0299415	0.0222292	0.0244615
P15442	YDR283C	GCN2;AAS1	-0.0767823	-0.09815	-0.0284277	0.0648829
P14741	YKR026C	GCN3;AAS2;TIF221	-0.00411755	0.0711484	-0.0543623	-0.00831944
P03069	YEL009C	GCN4;AAS3;ARG9
Q03330	YGR252W	GCN5;ADA4;SWI9	0.15043	-0.0278618	-0.0224743	-0.218397
P07261	YPL075W	GCR1;SIT3	-0.0372511	0.278234
Q01722	YNL199C	GCR2	-0.0760674	0.208011	-0.0965317
P35197	YDL226C	GCS1	0.194213	0.138791	-0.143524	-0.0744411
P48015	YDR019C	GCV1	0.0945063	0.107726	-0.0142124	0.0728604
P49095	YMR189W	GCV2;GSD2	0.041243	0.120373	-0.00273852	-0.0443599
P39726	YAL044C	GCV3	0.0990932	0.0570914	0.015345	0.168514
P14065	YOR120W	GCY1;GCY	0.196985	-0.320889	0.453775	0.721241
P32621	YEL042W	GDA1	0.180148	0.223492	-0.0866479	-0.0537782
Q06625	YPR184W	GDB1	0.0984196	-0.340619	-0.1145	0.151209
Q02979	YPL110C	GDE1	-0.145414	0.048263	0.0817359	0.0346383
P07262	YOR375C	GDH1;URE1	0.118891	-0.240742	-0.0863762	-0.00628941
P33327	YDL215C	GDH2	0.0240359	-0.0601858	0.0268222	0.0903115
P39708	YAL062W	GDH3
P39958	YER136W	GDI1;SEC19	0.0133551	-0.0149265	-0.00604663	-0.0198869
P41913	YOR355W	GDS1
P38301	YBR187W	GDT1
P47102	YJR031C	GEA1	-0.0187465	0.0244872	0.0195944	0.0370307
P39993	YEL022W	GEA2	-0.0543773	-0.0354832	-0.0415234	0.0304067
P37020	YJR040W	GEF1;CLCY1	0.16221	-0.223175	0.0387916	-0.0279103
P39722	YAL048C	GEM1		0.219472
Q08622	YOR205C	GEP3;AIM40;FMP48
P38812	YHR100C	GEP4		-0.0614306		-0.468651
Q12393	YLR091W	GEP5;RRG5
P53171	YGL057C	GEP7		0.199835		-0.306288
P53192	YGL020C	GET1;MDM39	0.153416	-0.0373119	-0.0149265	-0.0775281
P40056	YER083C	GET2;HUR2;RMD7	-0.0037125	-0.0458623	0.0566712	-0.159412
Q12154	YDL100C	GET3;ARR4	-0.0175047	-0.0487942	0.0475471	0.0183493
Q12125	YOR164C	GET4	0.0822938	0.0562062	0.0807438	0.0581086
P25596	YCL073C	GEX1
P36173	YKR106W	GEX2
P14742	YKL104C	GFA1	0.0606008	0.0380508	-0.0177794	0.0024505
Q04839	YMR255W	GFD1		-0.356369	0.204848
P25370	YCL036W	GFD2
Q06336	YDR358W	GGA1	-0.16196	-0.046002	0.201941	0.130667
P38817	YHR108W	GGA2	-0.0435864	-0.0684645	-0.0619835	0.0508847
P38988	YDL198C	GGC1;SHM1;YHM1	0.0467006	0.126234	-0.117961	0.00906047
P38785	YHR061C	GIC1
Q06648	YDR309C	GIC2
P25569	YCL039W	GID7;MOH2	0.301822		-0.0282862	-0.125541
P40208	YMR135C	GID8;DCR1	-0.362956	-0.044604	0.000880312	0.183836
P53900	YNL153C	GIM3;PFD4	0.138028	0.0955737	0.000187563	-0.0389991
P40005	YEL003W	GIM4;PFD2	0.113034	0.0395476	0.0373547	-0.0733629
Q04493	YML094W	GIM5;PFD5	-0.0256616	0.0957433	0.00550717	0.0309716
Q12263	YDR507C	GIN4	-0.0439582	-0.0204844	-0.054779	0.0791562
P38229	YBR045C	GIP1
P40036	YER054C	GIP2
Q03016	YPL137C	GIP3	0.0146409	0.0130285	-0.0274372	-0.0311204
P39732	YAL031C	GIP4;FUN21			0.382702
Q03768	YDR152W	GIR2;DFRP2	-0.0514141	-0.0170667	-0.0164963	-0.107306
Q03833	YDR096W	GIS1		0.0565962
P53849	YNL255C	GIS2	-0.0422191	0.0159138	0.101505	0.064607
Q12418	YLR094C	GIS3
Q04233	YML006C	GIS4	-0.0590139	-0.106348		0.251689
P25346	YCR098C	GIT1
P32775	YEL011W	GLC3	0.0647449	-0.203389	0.0621585	0.322505
P32598	YER133W	GLC7;CID1;DIS2	-0.0190096	-0.0230424	-0.0430645	-0.0197114
P41818	YMR311C	GLC8	-0.245557	-0.108089	0.0187903	0.176067
Q12315	YDL207W	GLE1;BRR3;RSS1	0.434668	-0.0289934	-0.0720372	0.108223
P40066	YER107C	GLE2;RAE1	0.0797024	0.0174609	0.0116752	0.00934717
P36143	YKR058W	GLG1
P47011	YJL137C	GLG2
P17709	YCL040W	GLK1;HOR3	0.0901759	-0.171591	0.0132323	0.233888
P32288	YPR035W	GLN1	0.0110662	0.0438541	-0.230572	-0.246977
P18494	YER040W	GLN3		0.384395	-0.0180644
P13188	YOR168W	GLN4	0.016211	0.0233284	0.0288519	-0.00991646
P50107	YML004C	GLO1	0.108759	-0.0129262	0.200813	0.194717
Q05584	YDR272W	GLO2	0.0236102	-0.0017302	-0.0284277	0.0237521
P38682	YER122C	GLO3	0.00345832	0.0739854	-0.0827026	-0.00385715
Q12320	YOR040W	GLO4;GER1	-0.139538		0.0404821	0.0663992
P41921	YPL091W	GLR1
Q12680	YDL171C	GLT1	0.0199154	0.00607208	-0.0585243	-0.00254138
P37303	YEL046C	GLY1	-0.058518	0.0701939	-0.0840643	-0.177898
Q04399	YDR506C	GMC1
Q06201	YLR445W	GMC2
P36125	YKR030W	GMH1;MSG1	0.0567222	0.225413
P43577	YFL017C	GNA1;PAT1	0.163756	0.04792	-0.0831112	-0.00471087
P38720	YHR183W	GND1	0.00820001	-0.0655723	0.014179	0.0040339
P53319	YGR256W	GND2
P48813	YDR508C	GNP1	-0.0164682	-0.0332292	-0.267955	-0.17767
Q12096	YOR320C	GNT1	0.207768	0.189236	0.285196	-0.00795672
P46984	YJL184W	GON7;LDB6;PCC2	-0.0733174	-0.0877344	-0.103934	-0.15327
P53839	YNL274C	GOR1	0.0657102	-0.332851	0.218984	0.402613
P38736	YHL031C	GOS1	0.0603241	0.0166433	-0.064469	0.00417776
Q03554	YMR292W	GOT1
P08539	YHR005C	GPA1;CDC70;DAC1;SCG1	-0.310021		-0.0571383	0.154454
P10823	YER020W	GPA2;SSP101	-0.0776194	-0.0672257	-0.100036	0.185486
Q08886	YOR371C	GPB1;KRH2	0.0467006	-0.0182069	0.244959	0.0614306
P39717	YAL056W	GPB2;KRH1
Q00055	YDL022W	GPD1;DAR1;HOR1;OSG1	0.0858325	-0.215865	0.127479	0.289008
P41911	YOL059W	GPD2;GPD3	-0.0753984	-0.158983	0.0381248	0.0482362
P53130	YGL121C	GPG1				0.362217
P06738	YPR160W	GPH1	0.218967	-0.273934	0.0542725	0.318114
P53306	YGR216C	GPI1
P30777	YGL142C	GPI10			0.503589
Q06636	YDR302W	GPI11
P23797	YMR281W	GPI12	0.0657102	0.0613755
Q07830	YLL031C	GPI13;MPC1	-0.130839	0.0972395	-0.0230424	0.0485152
P47088	YJR013W	GPI14;PMH1
P53961	YNL038W	GPI15
P38875	YHR188C	GPI16	0.174406	-0.0113525	-0.155749	-0.0408976
Q04080	YDR434W	GPI17	0.707525	-0.151599	-0.013498	-0.0111808
P38211	YBR004C	GPI18
Q04082	YDR437W	GPI19
P46961	YPL076W	GPI2;GCR4
P49018	YDR331W	GPI8			-0.0339339
P00950	YKL152C	GPM1;GPM	0.0522768	0.0453421	-0.00028851	0.015783
Q12008	YDL021W	GPM2	0.0316775	0.0412835	0.258097	0.271426
Q12326	YOL056W	GPM3	-0.0188049	0.137981	0.029323	-0.145446
Q08726	YOR262W	GPN2	-0.0762043	0.0875187	-0.218967	0.177089
Q06543	YLR243W	GPN3	0.0647449	0.214659	-0.0663992	-0.117803
P41277	YIL053W	GPP1;RHR2	0.0298416	-0.030548	0.0395624	0.0945063
P40106	YER062C	GPP2;HOR2	0.14274	-0.186627	0.0292936	0.234256
Q12361	YDL035C	GPR1
P36148	YKR067W	GPT2;GAT1	0.143263	0.127636	-0.0287106	0.138421
P36014	YKL026C	GPX1
P38143	YBR244W	GPX2	0.107018	0.125935	8.65643e-05	0.0713508
Q07845	YLL035W	GRC3	0.375178	0.0157242	-0.239154
Q08969	YPL223C	GRE1
Q12068	YOL151W	GRE2	-0.0226102	0.0825759	0.0658232	0.114767
P38715	YHR104W	GRE3	0.0993625	-0.131721	0.541639	0.570269
Q04410	YDR517W	GRH1	-0.0702696	-0.116498	0.0529997	0.0159257
P24814	YJR090C	GRR1;CAT80;COT2
P38088	YBR121C	GRS1	0.0116388	0.00479772	-0.0152121	-0.00235351
Q06817	YPR081C	GRS2	-0.0478752	0.0207063	-0.0716254	-0.00815983
P25373	YCL035C	GRX1	-0.0336286	-0.1396	0.0827745	0.170181
P17695	YDR513W	GRX2;TTR;TTR1	0.0827026	-0.0391384	0.283668	0.322505
Q03835	YDR098C	GRX3	0.00805655	0.11973	0.0174901	0.0455828
P32642	YER174C	GRX4	0.0805212	-0.0192037	0.0954504	0.00518438
Q02784	YPL059W	GRX5	0.0765591	0.0375472	0.00324972	0.0433445
Q12438	YDL010W	GRX6		0.0411054	-0.3639	-0.0727862
P38068	YBR014C	GRX7;GRX6	0.0721744	0.0642536	-0.0697022	-0.0717699
Q05926	YLR364W	GRX8	0.153676	-0.0284277	0.149473	-0.00453719
P40989	YGR032W	GSC2;FKS2;GLS2		-0.438612	-0.224164	0.119821
Q04697	YML048W	GSF2;ECM6;EFF2	0.100574	0.0616916	0.0151555	-0.039948
P32477	YJL101C	GSH1	-0.243797	-0.026446	-0.0177794	-0.119557
Q08220	YOL049W	GSH2	-0.0086387	-0.00317044	-0.0244615	-0.0492181
P42950	YJL103C	GSM1
P32835	YLR293C	GSP1;CNR1;CST17		0.0124754	0.0733477	0.0518593
P32836	YOR185C	GSP2;CNR2	-0.00215122	0.00993099	0.0066807	0.0610158
P23337	YFR015C	GSY1	0.235605	-0.210015	0.192002	0.0666748
P27472	YLR258W	GSY2	0.160275	-0.202261	0.166438	0.309875
Q04924	YDR221W	GTB1	0.0236102	-0.0219061	-0.063779	0.0321008
P53260	YGR102C	GTF1
P48239	YGR154C	GTO1
Q04806	YMR251W	GTO3
Q00582	YML121W	GTR1	0.0716254	0.0153159	0.0752464	0.0483757
P53290	YGR163W	GTR2	-0.00988741	-0.138814	-0.044604	0.0321008
P40956	YGL181W	GTS1;LSR1	-0.0465336	-0.221692	-0.0471195	-0.0162056
P40582	YIR038C	GTT1	0.0764223	-0.0485152	-0.0697022	0.130536
Q12390	YLL060C	GTT2			0.299844
P39996	YEL017W	GTT3	-0.0103523	-0.0200577	0.0422042	0.0391384
P38625	YMR217W	GUA1	-0.0252651	0.0629118	0.00378482	-0.0275279
Q07729	YDL238C	GUD1
P46943	YLR289W	GUF1
P15454	YDR454C	GUK1	0.0315364	0.0655967	0.0171834	-0.0412538
P53154	YGL084C	GUP1	0.313594	-0.0196308	-0.0870554	0.00331439
Q08929	YPL189W	GUP2
P46655	YGL245W	GUS1	0.0140696	0.0180159	-0.0196308	-0.00837748
P32190	YHL032C	GUT1
P32191	YIL155C	GUT2	0.0913952	-0.0302654	-0.131194	0.115965
P40531	YIL041W	GVP36	-0.0246193	-0.0875986	-0.0147838	-0.0233431
P47026	YJL091C	GWT1
Q04322	YMR192W	GYL1;APP2	0.0984196	-0.00834346	0.0494569	-0.211431
Q08484	YOR070C	GYP1	0.0683269	-0.202512		0.639603
Q12344	YPL249C	GYP5	0.0233263	0.0428134	-0.0282862	0.110764
P32806	YJL044C	GYP6	0.0614306	0.0239884	-0.217975	-0.00488457
P48365	YDL234C	GYP7	-0.0015734	-0.0350608	-0.0508847	-0.0655665
P43570	YFL027C	GYP8
P42944	YJL110C	GZF3
Q12753	YPR008W	HAA1			-0.0200577	-0.00193451
P41546	YFL031W	HAC1;ERN4;IRE15;IRE2
Q01766	YPR005C	HAL1
P38970	YJL165C	HAL5	0.165044	0.0891139	-0.0535284	0.0732718
Q12180	YOL089C	HAL9
P47119	YJR069C	HAM1	0.0402612	0.0433931	0.0602017	0.0180644
P0CE41	YLR256W	HAP1;CYP1	-0.147761	-0.0579701	0.0550666	-0.0600363
P06774	YGL237C	HAP2
P13434	YBL021C	HAP3
P14064	YKL109W	HAP4
Q02516	YOR358W	HAP5
Q03532	YMR290C	HAS1	-0.107042	0.0575418	0.00471087	-0.0264548
Q12341	YPL001W	HAT1	-0.0246633	-0.0344975	0.0082614	-0.025926
P39984	YEL056W	HAT2	0.161565	0.0125336	-0.127765	-0.0106139
Q96VH4	YCL026C-B	HBN1	0.0201999	0.579146	0.126392	0.024887
P32769	YKR084C	HBS1	0.00963382	0.0519973	0.00740557	0.122076
Q07653	YDL223C	HBT1;Crem	0.583423	-0.810484	-0.250234	0.15017
P20448	YJL033W	HCA4;DBP4;ECM24	0.266996	0.211615	0.0203112	-0.0679388
P53834	YNL281W	HCH1	-0.00275818	0.0558462	0.237881	0.164786
P25364	YCR065W	HCM1
Q05775	YLR192C	HCR1	-0.0266459	0.0691945	-0.00705194	-0.00023085
P34243	YKL017C	HCS1;DIP1		0.027925	0.073287
P53973	YNL021W	HDA1	0.00690837	0.15946	-0.0278618	-0.00991646
Q06629	YDR295C	HDA2;PLO2		0.140174	0.0493524	0.00460925
Q06623	YPR179C	HDA3;PLO1	-0.00903062	0.0637559	-0.0575542
Q03937	YDR014W-A	HED1
P53978	YNL014W	HEF3;YEF3B;ZRG7	0.0380147	-0.229957	0.111477	0.0858325
Q03281	YDR458C	HEH2	-0.0123008	0.00598516	0.00137121	-0.0146599
P38199	YBL032W	HEK2;KHD1	0.0199154	0.0696941	0.00407415	0.0313952
P36113	YKR017C	HEL1
Q05580	YDR266C	HEL2	-0.0406898	-0.0100637	-0.0216219	0.0511633
P32347	YDR047W	HEM12;HEM6;POP3	-0.0225809	0.0974864	0.0175193	0.00834346
P11353	YDR044W	HEM13	-0.0569414	0.124755	4.32815e-05	-0.0956354
P40012	YER014W	HEM14	0.0223323	0.0922479	-0.064469	-0.106203
P16622	YOR176W	HEM15	0.0166389	-0.0280033	-0.0455828	0.0347792
P09950	YDR232W	HEM1;CYD1	0.00748258	-0.00733905	-0.0996319	-0.0436608
P05373	YGL040C	HEM2	-0.0182788	0.0792646	0.0228007	0.0149265
Q07534	YDL119C	HEM25
P28789	YDL205C	HEM3	0.0669502	-0.0213376	-0.00992041	-0.109032
P06174	YOR278W	HEM4;ORF1	-0.0346922	0.0396811	-0.0247452	-0.0248101
Q12276	YOR227W	HER1	-0.216066	0.0572866	-0.198243	-0.0264842
Q03557	YMR293C	HER2;GEP6;LRC6
P35843	YOR237W	HES1;OSH5
P32874	YMR207C	HFA1	0.0738202	-0.0321008		0.078883
Q04458	YMR110C	HFD1	0.102457	-0.0335111	0.147538	0.247077
Q12060	YPL254W	HFI1;ADA1;SUP110	-0.129876	-0.213254	0.0638615	0.171207
P51979	YGL251C	HFM1;MER3
P48362	YGR187C	HGH1	0.0201999	0.0140188	-0.00288251	0.0306892
P02309	YBR009C	HHF1	0.146525	0.113973	0.0169791	0.0227584
P02309	YNL030W	HHF2	0.146525	0.113973	0.0169791	0.0227584
P53551	YPL127C	HHO1	0.000144262	-0.0576929	-0.167743	0.000865357
P61830	YBR010W	HHT1	0.0565835	0.171661	0.0720277	0.047678
P61830	YNL031C	HHT2;SIN2	0.0565835	0.171661	0.0720277	0.047678
P39982	YEL059W	HHY1
Q12373	YLL022C	HIF1	0.0306892	0.00633288	0.0541376	-0.102682
Q06674	YDR317W	HIM1
P06775	YGR191W	HIP1		0.00158784		-0.516388
P32479	YBL008W	HIR1
P32480	YOR038C	HIR2	-0.0781219	-0.122739		-0.143771
P47171	YJR140C	HIR3;HPC1	0.0123541	-0.0270125	-0.0243197	0.0186342
P00498	YER055C	HIS1	0.0316775	-0.0611541	-0.0553345	0.0204844
P38635	YFR025C	HIS2	0.0439044	-0.0784732	0.0634845	-0.0605628
P06633	YOR202W	HIS3
P00815	YCL030C	HIS4	0.00518438	-0.131194	-0.143002	0.086512
P07172	YIL116W	HIS5	0.10608	-0.0234683	0.00465297	0.0747794
P40545	YIL020C	HIS6	0.0691522	-0.0040339	-0.0661236	0.00259452
P33734	YBR248C	HIS7	-0.00244022	-0.00604663	-0.0361868	0.00518438
P46973	YJR055W	HIT1	0.0817487	0.132436		-0.0743347
P41809	YDR420W	HKR1
P48353	YMR161W	HLJ1	0.0506062	0.109234	0.027028	-0.0197992
Q04429	YDR528W	HLR1
P40037	YER057C	HMF1;HIG1	-0.00731857	0.0234017	-0.00662118	0.0441843
P12683	YML075C	HMG1	-0.0221706	-0.00848689	-0.0556122	-0.0919557
P12684	YLR450W	HMG2	0.08882	-0.130536	-0.0500489	0.0332292
Q12039	YOL095C	HMI1
P0CY07	YCL066W	HMLALPHA1
P0CY09	YCL067C	HMLALPHA2
Q03973	YDR174W	HMO1;HSM2	-0.0179282	0.0435121	0.0201502	0.000432744
P0CY11	YCR097W	HMRA1
P0CY13	YCR096C	HMRA2
Q12398	YOR032C	HMS1
P47175	YJR147W	HMS2
P38074	YBR034C	HMT1;ODP1;RMT1	-0.0478901	-0.0211954	0.0190534	-0.050622
P32339	YLR205C	HMX1
P19807	YGL077C	HNM1;CTR;CTR1		-0.319271	-0.12075	-0.507603
Q04344	YDL125C	HNT1;HIT1	0.0486547	0.0325215	0.0625501	0.0359054
P49775	YDR305C	HNT2;APH1	0.021764	0.178159	-0.0024505	0.0404015
Q08702	YOR258W	HNT3
P09932	YDL227C	HO
P47124	YJR075W	HOC1	0.0792928	0.163656	-0.127633	-0.161718
Q05080	YMR032W	HOF1;CYK2
P32485	YLR113W	HOG1;SSK3	-0.0686498	0.0199454	-0.0295589	0.0237521
P53389	YNR055C	HOL1
P13663	YDR158W	HOM2	0.0194884	-0.0676387	-0.0179219	-0.00487009
P10869	YER052C	HOM3	-0.0543623	-0.0556122	-0.0146409	0.0436245
P31116	YJR139C	HOM6	-0.0146745	0.00750709	0.0201064	-0.0158992
P20050	YIL072W	HOP1
P53187	YGL033W	HOP2
Q05827	YMR251W-A	HOR7
Q12214	YPR068C	HOS1
P53096	YGL194C	HOS2		0.0214383	-0.148609	0.23352
Q02959	YPL116W	HOS3	0.291604	0.0283075	-0.00561557	-0.0528201
P40480	YIL112W	HOS4	-0.0630022	-0.0492125	0.199454	-0.0216433
Q03213	YMR172W	HOT1
P36078	YKL084W	HOT13
Q06592	YPR193C	HPA2
P39979	YEL066W	HPA3	0.0467006	0.0982275	-0.0230424	0.0455828
Q01448	YBR215W	HPC2	0.0641931	-0.0533894	0.0939714	0.0183493
Q05164	YOL155C	HPF1
P40481	YIL110W	HPM1;MNI1	0.0817487	-0.0160684	-0.0229004	-0.0634996
P17629	YDR138W	HPR1	0.0152121	-0.00187429	0.0197407	-0.0827134
Q04178	YDR399W	HPT1;BRA6	0.023894	-0.0542233	-0.0433445	0.00920383
P38922	YNL004W	HRB1;TOM34	0.117429	0.0894669	0.141717	0.0941009
Q08109	YOL013C	HRD1;DER3
Q05787	YLR207W	HRD3	0.0821576	0.0960979	-0.106214	0.03492
Q05905	YLR301W	HRI1	-0.00416096	-0.0321008	0.0433931	0.0507455
Q08732	YOR267C	HRK1	-0.075064	-0.0803848	0.168479	0.183963
Q99383	YOL123W	HRP1;NAB4;NAB5	0.0531113	0.0428134	0.0735147	0.103665
Q05549	YDR291W	HRQ1	0.359521	-0.0214797
P29295	YPL204W	HRR25	0.00633393	-0.0201999	-0.0550568	0.0223323
Q08273	YOL133W	HRT1;RBX1;ROC1	0.0542233	0.0480244	0.0912332	0.0662614
Q12347	YLR097C	HRT3		0.207311
P15108	YMR186W	HSC82	-0.0282045	-0.0166389	0.250594	0.202512
P38753	YHL002W	HSE1	-0.0636504	-0.193204	0.0989072	0.152897
P10961	YGL073W	HSF1	-0.0148494	0.105566	-0.0401209	1.22527
P49955	YMR288W	HSH155	0.0618453	0.0874421	0.04213
Q99181	YOR319W	HSH49			-0.0923428
P69852	YKL138C-A	HSK3
P34244	YKL101W	HSL1	0.212258	0.117615	0.249514
P38274	YBR133C	HSL7	-0.0998809	-0.00762609	0.119667	0.0672257
P38348	YBR272C	HSM3	0.0769695	0.0225369	-0.0813396	-0.00236796
P31539	YLL026W	HSP104	0.0268709	-0.0267293	1.20866	1.20326
P38910	YOR020C	HSP10;CPN10	0.0881416	0.0593446	0.298957	0.264717
P22943	YFL014W	HSP12;GLP1;HOR5	0.565207	-0.546956	0.733076	1.20402
P32478	YJL159W	HSP150;CCW7;ORE1;PIR2	-0.000620492		-0.151469	-0.438151
P15992	YBR072W	HSP26	-0.333207	-0.942533	3.34416	3.17477
P25619	YCR021C	HSP30			3.97719	3.38322
Q04432	YDR533C	HSP31	0.115033	0.0323444	0.202854	0.304861
Q08992	YPL280W	HSP32
Q08914	YOR391C	HSP33
Q12329	YDR171W	HSP42	0.2929	0.103767	1.433	1.44217
P19882	YLR259C	HSP60;MIF4	0.0333701	0.0357419	0.143309	0.0619835
P33416	YDR258C	HSP78	0.0740944	-0.160404	1.24393	1.20251
P02829	YPL240C	HSP82;HSP90	-0.00236796	0.01265	0.816723	0.704518
P53685	YOL068C	HST1
P53686	YPL015C	HST2		0.144776
P53687	YOR025W	HST3
P53688	YDR191W	HST4
P50079	YGR223C	HSV2	0.175301	0.448016
P04911	YDR225W	HTA1;H2A1;SPT11
P04912	YBL003C	HTA2;H2A2	0.0666748	0.139045	-0.00129784	0.0277203
P02293	YDR224C	HTB1;H2B1;SPT12	0.179129
P02294	YBL002W	HTB2;H2B2	0.147046	0.0941408	0.112116	0.0701145
P38790	YHR067W	HTD2;RMD12
Q9URQ5	YCR020W-B	HTL1;DRT1			-0.10165
P07263	YPR033C	HTS1
Q12692	YOL012C	HTZ1;H2AZ;HTA3	0.137766	0.0672434	0.0108319	0.14091
P40325	YGR268C	HUA1
Q12134	YOR284W	HUA2	0.0136409		-0.0694272	0.0692897
Q6Q546	YNR032C-A	HUB1	0.224658	0.00824689	-0.00863031	-0.0049859
Q6Q5K6	YML058W-A	HUG1
P40985	YJR036C	HUL4	0.0184917	0.424862		0.00575927
P53119	YGL141W	HUL5	-0.0636655	-0.127633	0.0319904	0.00532812
P45820	YGL168W	HUR1
Q12520	YPL244C	HUT1;MLF6
P0CE11	YER039C	HVG1;YEM9
P04806	YFR053C	HXK1;HKA	0.107018	-0.28238	0.603512	0.677441
P04807	YGL253W	HXK2;HEX1;HKB	-0.0780153	0.0484719	0.0844715	-0.0125773
P43581	YFL011W	HXT10
P54862	YOL156W	HXT11;LGT3
P40441	YIL170W	HXT12
P39924	YEL069C	HXT13;HXT8
P42833	YNL318C	HXT14;HXT9
P54854	YDL245C	HXT15
P47185	YJR158W	HXT16
P53631	YNR072W	HXT17
P32465	YHR094C	HXT1;HOR4	-0.149777	-0.312781	-0.0469799	0.193204
P23585	YMR011W	HXT2			0.0175631	-0.23382
P32466	YDR345C	HXT3	-0.261345	-0.0194884	0.0480989	-0.0489643
P32467	YHR092C	HXT4;LGT1;RAG1
P38695	YHR096C	HXT5
P39003	YDR343C	HXT6
P39004	YDR342C	HXT7	-0.13416	-0.0932897	0.520542	0.633664
P40886	YJL214W	HXT8
P40885	YJL219W	HXT9
P32464	YKL189W	HYM1
P23301	YEL034W	HYP2;TIF51A	-0.100128	0.0588636	0.0538081	0.0267293
P40581	YIR037W	HYR1;GPX3;ORP1	0.0589399	-0.00590296	0.0781067	0.091666
P41734	YOR126C	IAH1;EST2	0.135929	0.0330971	0.0184396	0.126444
P47158	YJR122W	IBA57;CAF17				-0.146579
P53892	YNL164C	IBD2
P40499	YIL090W	ICE2		0.0594949	-0.138814	-0.0834164
P28240	YER065C	ICL1
Q12031	YPR006C	ICL2
P40051	YER078C	ICP55	-0.254358		0.1976	0.077243
P38284	YBR157C	ICS2
P47034	YJL077C	ICS3
Q12385	YLR099C	ICT1
Q04329	YMR195W	ICY1
P28834	YNL037C	IDH1	0.0224743	0.0677725	0.0301183	0.00748258
P28241	YOR136W	IDH2	0.00963382	0.0523114	-0.0268709	-0.0477261
P15496	YPL117C	IDI1;BOT2	0.0654344	0.0352983	0.0227421	-0.0398739
P21954	YDL066W	IDP1	0.0492125	0.0169353	-0.0352016	-0.0652344
P41939	YLR174W	IDP2
P53982	YNL009W	IDP3	0.0281448	0.00285937	-0.0846086	-0.0344854
P46958	YJL146W	IDS2	-0.174621	-0.182565		0.15562
P43579	YFL013C	IES1	0.101919	0.0682413	-0.229342	-0.252003
P40154	YNL215W	IES2	-0.0379619	-0.190552	0.117083	-0.0984592
Q12345	YLR052W	IES3	0.0651587	-0.0522768	0.0344262	-0.0746689
Q08561	YOR189W	IES4	-0.176935	0.105396	-0.140124
P40060	YER092W	IES5	-0.00311959		0.236843	-0.0444789
P32617	YEL044W	IES6	0.00100953	0.149025	-0.0432045	-0.00875482
P38286	YBR159W	IFA38	0.0251706	0.121251	0.0174609	-0.124063
P39520	YLR223C	IFH1;RRP3	0.430606	0.128645		0.25181
P25038	YOL023W	IFM1
P43598	YFR017C	IGD1
P53897	YNL157W	IGO1			-0.185105
Q9P305	YHR132W-A	IGO2		-0.291721	0.148865	0.182438
P38874	YHR187W	IKI1;ELP5;HAP2;TOT5	-0.124613	-0.0409625	-0.0549179	0.0699771
Q06706	YLR384C	IKI3;ELP1;TOT1	-0.0521917	0.02922	0.000375149	-0.0121116
P47042	YJL057C	IKS1				0.453439
P47155	YJR118C	ILM1	0.107822	0.073287	0.0496062	0.0281448
P09436	YBL076C	ILS1	0.00532812	0.0339978	0.0287784	-0.0136983
P00927	YER086W	ILV1	0.0399806	-0.00590296	-0.0540844	0.00977712
P07342	YMR108W	ILV2;SMR1	-0.0120389	0.00859516	0.020677	-0.0307371
P39522	YJR016C	ILV3	0.0206267	-0.0100637	-0.0139267	-0.0232551
P06168	YLR355C	ILV5	-0.0257791	-0.067501	0.0219069	-0.0551266
P25605	YCL009C	ILV6	0.024887	-0.0297002	-0.0443242	-0.00261364
P53051	YGR287C	IMA1
Q08295	YOL157C	IMA2
P0CW40	YIL172C	IMA3
P0CW41	YJL221C	IMA4;FSP2
P40884	YJL216C	IMA5
P39567	YAR073W	IMD1
P38697	YHR216W	IMD2;PUR5	-0.160314	0.0396069	0.115488	0.198243
P50095	YLR432W	IMD3	-0.00977121	-0.00446544	-0.0240359	0.0409625
P50094	YML056C	IMD4	-0.0388657	0.000519464	-0.0213376	0.00891709
P21190	YJR094C	IME1
P32581	YJL106W	IME2;SME1
P41833	YGL192W	IME4;SPO8
P25626	YCR046C	IMG1;PETCR46	0.117961	0.143213	0.010861	-0.0632735
P25642	YCR071C	IMG2		0.246755	-0.0805212	0.0102069
Q06704	YLR309C	IMH1;SYS3	0.00158609	-0.0150693	-0.097476	-0.0666087
P47170	YJR138W	IML1;SEA1	0.0100637	0.0542725	-0.688583	0.00647756
P47031	YJL082W	IML2	-0.0242231	-0.0540844	0.0156659	0.0586628
P38265	YBR107C	IML3;MCM19
P53219	YGR031W	IMO32	-0.00287382	-0.00518438	-0.243425	-0.0113117
P28627	YMR150C	IMP1;PET2858
P46972	YMR035W	IMP2
P32351	YIL154C	IMP2';IMP2	0.129876	0.0756872	0.186869	0.499068
P32899	YHR148W	IMP3	0.105812	0.302226	-0.0503276	-0.00197785
P53941	YNL075W	IMP4	0.189413	0.0598408	-0.0243197	-0.0287784
Q02888	YPL099C	INA17;AIM43;FMP14		-0.0434845	0.0596754	-0.00455166
P40576	YIR024C	INA22
P01097	YDL181W	INH1
P38710	YHR046C	INM1;IMP1	0.0100637	0.0806675	0.00676766	-0.181804
Q05533	YDR287W	INM2;IMP2				0.192573
P53901	YNL152W	INN1
P11986	YJL153C	INO1		-0.517225
P26798	YDR123C	INO2;DIE1;SCS1
P13902	YOL108C	INO4			0.0277632	0.104739
P53115	YGL150C	INO80	-0.0355644	-0.0209111	-0.0828388	-0.059525
Q03694	YMR204C	INP1
Q03824	YMR163C	INP2
P40559	YIL002C	INP51;SJL1	0.00805655	-0.161049	0.0991081	-0.0895897
P50942	YNL106C	INP52;SJL2	0.0753273	0.192398	-0.0781999	-0.166098
Q12271	YOR109W	INP53;SJL3;SOP2	-0.0205746	-0.00791308	-0.0391384	-0.0586683
Q08227	YOL065C	INP54		0.354446	-0.0528332	0.0071955
Q12072	YLR095C	IOC2	-0.0869057	-0.00547185	-0.10541	0.0294175
P43596	YFR013W	IOC3	0.148088	-0.0384362	-0.109962	0.0152121
Q04213	YMR044W	IOC4	-0.145414	-0.16221	-0.0538064	0.0253123
P38803	YHR085W	IPI1	-0.148369	-0.0356239	0.0644799	0.147046
P53877	YNL182C	IPI3	0.0071955	0.0239884	0.0819039	0.0972062
Q06667	YDR315C	IPK1;GSL1
P38991	YPL209C	IPL1
P00817	YBR011C	IPP1;PPA;PPA1	0.0325241	0.0608637	0.0199747	0.0187766
P38954	YDR072C	IPT1;SYR4	-0.227827	0.251573
Q12280	YPL242C	IQG1;CYK1	0.0441843	-0.0308304	0.103317	-0.11441
P18963	YBR140C	IRA1;GLC1;PPD1	0.0210533	0.0135963	-0.148348	-0.0436905
P19158	YOL081W	IRA2;CCS1;GLC4	-0.109405	0.00515964	-0.235972	0.0503276
Q08118	YOL015W	IRC10
Q12479	YOR013W	IRC11
Q08630	YOR235W	IRC13
Q08522	YOR135C	IRC14
Q02733	YPL017C	IRC15
Q6B0V8	YPR038W	IRC16
P47056	YJL037W	IRC18;OSW6
Q07843	YLL033W	IRC19;RRG4
A0A023PXB5	YDR112W	IRC2
Q06554	YLR247C	IRC20	-0.0923248	-0.0152121	0.0718761	0.0017302
Q04772	YMR073C	IRC21		-0.0343566	0.0407492	-0.0327871
P40006	YEL001C	IRC22	-0.0133051	0.140794	-0.124328	-0.0617368
Q08416	YOR044W	IRC23
P40580	YIR036C	IRC24	0.0319597	-0.00977712	-0.013498	0.1121
Q07951	YLR021W	IRC25;DMP2;POC3	0.0311128	0.0932787	-0.259544
Q06683	YDR332W	IRC3
Q03036	YDR540C	IRC4
P43610	YFR038W	IRC5	0.0497702	0.189647		-0.259547
P43615	YFR043C	IRC6
P43623	YFR055W	IRC7
P47046	YJL051W	IRC8
P47010	YJL142C	IRC9
P32361	YHR079C	IRE1;ERN1			1.13708
P40541	YIL026C	IRR1;SCC3	0.0529723	-0.0116388	0.0413874	0.0423642
P36115	YKR019C	IRS4
Q07821	YLL027W	ISA1		-0.115433	0.0105558
Q12425	YPR067W	ISA2		0.223829		0.0364682
P40015	YER019W	ISC1	0.104471	0.0691794	0.0947107	0.0543623
P32645	YER180C	ISC10
Q6Q560	YER048W-A	ISD11	0.0193461	0.102791	-0.0698396	-0.0367774
P32488	YMR081C	ISF1;MBR3
P48526	YPL040C	ISM1	-0.189927	0.0257056	-0.388134	-0.145398
Q99312	YOR155C	ISN1	0.0166389	-0.0122111	-0.0499095	0.0364682
Q06098	YPR106W	ISR1
P53843	YNL265C	IST1	0.177599	-0.0149265	0.0689524	-0.107306
P38250	YBR086C	IST2	0.0977456	-0.045443	-0.0433445	-0.0130285
P40565	YIR005W	IST3;SNU17	-0.30091	-0.217851	-0.108759
Q03020	YPL135W	ISU1;NUA1		0.203884	0.225025	0.455334
Q12056	YOR226C	ISU2;NUA2			-0.235727	0.390338
P38144	YBR245C	ISW1	0.0241778	-0.000721167	-0.021764	-0.0749728
Q08773	YOR304W	ISW2	-0.0150097	0.0356383	0.00531891	0.0326651
P21374	YJR050W	ISY1;NTC30;UTR3
P53125	YGL133W	ITC1	-0.0427391	-0.116232	-0.0040339	-0.0177675
P30605	YDR497C	ITR1	-0.225514	-0.206518	-0.2529	-0.452807
P30606	YOL103W	ITR2
Q04638	YML068W	ITT1
Q04934	YDR229W	IVY1	-0.0751096	-0.0905825	0.248262	0.135535
Q07532	YDL115C	IWR1
P33417	YKL032C	IXR1;ORD1	-0.144377	-0.15095	-0.0672257	0.137635
Q03419	YDR492W	IZH1
Q12442	YOL002C	IZH2;PHO36
Q07959	YLR023C	IZH3
Q99393	YOL101C	IZH4
P53193	YGL018C	JAC1;SEO2	0.083792	-0.1133	-0.0415234
P40358	YJL073W	JEM1;KAR8
P36035	YKL217W	JEN1
P40034	YER051W	JHD1
P47156	YJR119C	JHD2
Q12350	YPR061C	JID1
O13555	YLR331C	JIP3
Q03361	YDR475C	JIP4
Q06214	YPR169W	JIP5	-1.73432	-0.172744	0.10341	-0.128456
P53863	YNL227C	JJJ1		0.125148	-0.14104	-0.0341899
P46997	YJL162C	JJJ2
P47138	YJR097W	JJJ3;DPH4		0.207211		-0.283018
Q12358	YLL057C	JLP1
P40206	YMR132C	JLP2
P36224	YMR294W	JNM1;INS1
P47135	YJR091C	JSN1;PUF1	0.0809305	0.129118	0.188858	0.148609
P36132	YKR038C	KAE1	-0.32925	0.12235	-0.0677764	-0.102992
P38217	YBR017C	KAP104	-0.0354757	-0.0391384	0.0765846	-0.0385841
P53067	YGL241W	KAP114	-0.0389546	-0.0549179	-0.0657102	0.110363
Q02932	YPL125W	KAP120	-0.0810338	-0.0985543	0.0306929	0.0601858
P32767	YGL016W	KAP122;PDR6	0.0103502	-0.0153548	-0.0411028	-0.0375916
P40069	YER110C	KAP123;YRB4	-0.0383026	0.0313268	0.00194895	-0.014077
Q06142	YLR347C	KAP95	0.0102069	-0.0332292	-0.0024505	0.00360224
P11927	YNL188W	KAR1
P16474	YJL034W	KAR2;GRP78;SSD1	0.0418037	0.0481884	0.196674	0.181293
P17119	YPR141C	KAR3	0.0946415
P25583	YCL055W	KAR4
Q04746	YMR065W	KAR5;FIG3
P32526	YPL269W	KAR9
P25389	YCL024W	KCC4	-0.169972	-0.00302648	0.058518	-0.364013
Q12494	YDR017C	KCS1	0.0203422	0.0497556	-0.135929	-0.104573
P36005	YKL161C	KDX1;MLP1
P43614	YFR042W	KEG1
Q06346	YDR367W	KEI1	0.1137	0.172669	0.0278662	0.0820213
P38853	YHR158C	KEL1	-0.00523203	0.0281309	-0.0589399	0.0854247
P50090	YGR238C	KEL2
Q08979	YPL263C	KEL3	0.0253123	0.0472042	0.0713606	0.0153548
P35844	YPL145C	KES1;OSH4	-0.0258525	-0.0291348	0.0115443	0.000576963
P09620	YGL203C	KEX1	0.143524	0.119134	-0.12075	-0.0736817
P13134	YNL238W	KEX2;QDS1	0.177599	0.190388
P20967	YIL125W	KGD1;OGD1	0.0959919	-0.0922074	-0.0843364	0.03492
P19262	YDR148C	KGD2	0.135798	-0.104337	-0.00216242	0.118094
P40309	YJL094C	KHA1
P38692	YHR102W	KIC1;NRK1	-0.123324	-0.0427844	0.238919	0.313478
P13185	YDR122W	KIN1	0.0875986	0.190783	-0.057277	0.107152
P13186	YLR096W	KIN2	0.180784	0.11627	-0.196103	-0.129197
P06242	YDL108W	KIN28	-0.0331118	-0.0851527	0.0678481	-0.11505
P22209	YAR018C	KIN3;NPK1
Q01919	YOR233W	KIN4;KIN3;KIN31	0.0647449	-0.0556122	-0.381837
P25341	YCR091W	KIN82;FPK2
P28742	YBL063W	KIP1;CIN9
P28743	YPL155C	KIP2
P53086	YGL216W	KIP3	0.108491	0.20141		0.0708015
P36004	YKL168C	KKQ8	-0.0899582	-0.0378742
P50112	YDL049C	KNH1
P32350	YLL019C	KNS1
P38873	YHR186C	KOG1;LAS24	-0.0283222	0.109857	0.0215993	0.0490731
P17260	YNL322C	KRE1
Q04431	YDR532C	KRE28			0.0284105	0.110764
P40026	YER038C	KRE29
P27809	YDR483W	KRE2;MNT1	0.143002	0.13584	-0.0272956	-0.0423825
P53914	YNL132W	KRE33;NAT10;RRA1	0.0287106	0.0699667	-0.00963382	-0.0262198
P22023	YOR336W	KRE5	-0.00866773	0.0264548	-0.0821576	-0.0250009
P32486	YPR159W	KRE6;CWH48	-0.017972	-0.0508847	-0.394295	-0.322848
P39005	YJL174W	KRE9	-0.256821	-0.110898		-0.248022
P42846	YNL308C	KRI1	0.110497	0.20553	0.194229	0.161178
P25586	YCL059C	KRR1	-0.00911773	0.0383322	-0.0966667	-0.171888
P15180	YDR037W	KRS1;GCD5	-0.0212772	0.0307813	0.0189657	0.00144197
Q8TGJ3	YNL024C-A	KSH1	0.0497702	0.121753	0.440577
P38691	YHR082C	KSP1	0.271665	0.320342	0.084808	-0.00623145
[truncated: 4,729 more rows]
