# Supplementary material for: Stress-Induced Translation Inhibition through Rapid Displacement of Scanning Initiation Factors
Source: Mol Cell. 2020 Nov 5;80(3):470–484.e8. doi: 10.1016/j.molcel.2020.09.021 (PMC7657445; doi:10.1016/j.molcel.2020.09.021)
Supplement: Table S8. Global Changes in RNA Levels during Stress, Related to Figure 5 — Values show reads per kilobase and were normalized to the S. pombe spike-in control. [file mmc9.xlsx]

## Sheet: reads per kilobase (normalized)
SGD ID	common name	control R1	control R2	-glucose R1	-glucose R2	42C R1	42C R2
YGR192C	TDH3	694140	706414	571215	652428	794029	707728
YFL014W	HSP12	18493.5	20558.3	155545	185127	851379	788618
YOL086C	ADH1	323045	331182	264367	306158	279807	251702
YKL060C	FBA1	348791	358134	263625	311904	235612	216772
YDR524C-B	YDR524C-B	496045	520803	230299	283115	94391.2	95035.3
YCR012W	PGK1	223921	233620	239804	288705	380699	348476
YHR174W	ENO2	313347	312757	212334	224175	281452	261415
YKL152C	GPM1	290246	301065	240082	281955	215124	206601
YER103W	SSA4	1981.31	2136.58	50718.1	57895.7	649834	561204
YBR072W	HSP26	1611.18	1648.79	33766.2	40197	631515	515815
YMR251W-A	HOR7	73464.8	79242.7	152288	174476	395474	341142
YLR110C	CCW12	286609	287819	196925	198716	105691	100006
YLR044C	PDC1	271534	267201	167480	177521	124121	119578
YBR118W	TEF2	253001	263653	178842	211102	107510	97013.7
YPR080W	TEF1	250671	260586	172735	204195	89253.4	80788.1
YLR109W	AHP1	125051	127250	118283	127501	249941	223111
YDR050C	TPI1	199902	210390	139028	166996	115684	108081
YLL024C	SSA2	69485.3	68601.9	98692.4	108166	315626	265078
YAL038W	CDC19	214010	216844	159727	180139	79364	74030.1
YPR036W-A	YPR036W-A	66383.1	67369.8	236761	265328	167748	118024
YAL005C	SSA1	40882.4	40762	111164	121902	303312	256493
YLL026W	HSP104	9008.04	9614.84	93999.3	111470	337210	297817
YLR167W	RPS31	239993	257892	145937	175322	21465.3	18480.2
YDL184C	RPL41A	214533	224927	130322	138568	65242.1	54379.8
YPL240C	HSP82	12519.5	13332.8	84440.4	98768.6	318626	261777
YDR155C	CPR1	134451	138813	92867.7	110266	148397	146577
YMR186W	HSC82	66929.7	69271.1	62690.9	74727.6	255342	221649
YHL015W	RPS20	184240	196275	134723	160398	22985.4	20368.9
YOR369C	RPS12	193358	206239	120009	144662	19545.1	16223.5
YKL096W-A	CWP2	198367	208995	84540.2	97147.7	40961.1	40742
YJR009C	TDH2	114660	119120	103668	118160	112951	93419.6
YEL034W	HYP2	160371	170129	72015.5	85115.9	85880.5	81756.6
YLR075W	RPL10	178087	189205	104034	125994	14356.7	11949.2
YOR063W	RPL3	167799	174735	121033	133095	12361.6	11078.8
YGL103W	RPL28	174869	188201	94010.8	113168	20040.2	17515.1
YDR171W	HSP42	3468.19	3717.41	83783.4	96132.3	232134	179758
YJR123W	RPS5	181979	191402	84874.1	100365	11764.3	10035.6
YLR327C	TMA10	2111.73	2383.27	105050	124425	207586	121404
YJL189W	RPL39	162474	174496	87116.1	98111	19518.1	15352.5
YGR142W	BTN2	2073.81	2101.55	103766	120979	189692	134603
YOL127W	RPL25	154685	164759	89596.7	105381	13555.8	11626.7
YBR191W-A	YBR191W-A	157853	173168	84794.2	99086.9	13370.9	10158.3
YGL123W	RPS2	157642	169521	83882.8	102394	10759.8	9646.68
YDR077W	SED1	74071.5	76004.3	70718.1	79989.3	116104	114231
YLR029C	RPL15A	138476	150882	86088.8	101892	11527.3	9817.8
YCR024C-A	PMP1	150634	154286	51052.6	66918.6	25568.7	26372.4
YAL003W	EFB1	89336.9	91823.4	52320.6	59480.6	92738.9	80275.3
YGL030W	RPL30	136802	145806	71395.7	83492.2	12793.9	10721.8
YNL178W	RPS3	133084	143457	72304.2	87295.9	12774.4	10473.5
YBL072C	RPS8A	141196	150401	64641.9	77989.4	13120.3	11237
YHR087W	RTC3	3218.8	3379.02	54257.8	62475.2	197594	134056
YBR191W	RPL21A	137489	146582	69226.2	81796.1	9792.06	8209.5
YNL007C	SIS1	13846.8	14881	54757.6	63011.1	173395	132426
YOR298C-A	MBF1	30801.7	33492.7	73818.3	88182.7	129298	96238
YML063W	RPS1B	138066	145754	65693	80710.1	10479.6	8507.41
YOL109W	ZEO1	101531	108344	57139.5	67400	62121	50030.8
YBR189W	RPS9B	141023	149923	62194.7	72851.5	8026.39	6804.43
YGL037C	PNC1	14425	15357.1	59274.6	70913.6	147848	132423
YML028W	TSA1	84964.1	88977.4	50171	59344.2	79199.5	76394
YDR064W	RPS13	131658	139276	64557.4	75142.1	15308.8	12451.9
YGR254W	ENO1	31520.8	31874.9	95579.7	105978	91808.5	78022.3
YLR340W	RPP0	125081	126611	72402.1	77231.1	18565.8	14044.2
YMR116C	ASC1	120625	125724	70020.4	86533.7	16665.2	14100.7
YJR104C	SOD1	70538.5	71596.3	51048.3	58234.7	91749.5	89436.5
YDL133C-A	RPL41B	102584	107993	73421.6	75917.5	37364.5	30371.8
YDR133C	YDR133C	47809.5	52384.1	112516	133786	40927	38671.4
YOR020C	HSP10	28400.4	29863.5	37368.4	43914.9	150183	131152
YFR052C-A	YFR052C-A	7928.1	8223.12	95918.6	110111	106099	85093.9
YBR009C	HHF1	88455.3	95539.5	74588.2	86135.8	35067.6	31921.1
YDL075W	RPL31A	130535	135787	52859.3	60241.9	13274.5	10494.2
YLR216C	CPR6	12638.1	13274.5	27658.6	31847.5	171058	142278
YJL034W	KAR2	18082.4	18340.9	35153	39125.7	165012	120002
YPL131W	RPL5	121793	124460	62661.3	71343.7	8584.37	6596.25
YDR342C	HXT7	7100.41	7644.61	153826	186466	21127	18304.7
YOL040C	RPS15	124374	127133	56065.3	58617.7	12796.4	10373.9
YPR132W	RPS23B	120193	128605	50308.4	60518.3	12112.6	10834
YOL120C	RPL18A	110813	117543	61391.1	73602.9	9220.48	7519.25
YDL081C	RPP1A	106503	111627	63530.2	74636.4	12886.1	10567.7
YNL030W	HHF2	75721.2	80355.3	65811.9	75540.6	40712.9	38905.4
YDR382W	RPP2B	106390	112197	61465.3	68975	12883.6	10559
YOR027W	STI1	13731.7	13981.5	31227.5	34256.8	151780	125270
YNL031C	HHT2	65163.8	67837.9	63433.7	72335	52985.1	47729.2
YFR053C	HXK1	6859.25	7231.71	86998.2	102791	82784.9	73749.3
YGL189C	RPS26A	101647	103421	59653.7	63854.7	16415.6	14257.1
YNL145W	MFA2	97485.9	106372	57755	69730.3	12612.1	13086.4
YPR043W	RPL43A	110525	114031	53533.3	58265.4	10564.6	9332.67
YOR293W	RPS10A	116362	126182	43501.2	52633.5	9360.85	7988.81
YDR450W	RPS18A	112352	120401	42615.6	51387.4	12840.5	11014.3
YPR149W	NCE102	37003.7	38342.9	69146.8	82938.1	60751.9	62122.4
YLR325C	RPL38	101858	109363	53700.5	61637.9	10184.4	8216.3
YDR343C	HXT6	5980.74	6510.34	134692	163643	16469.4	14583.3
YHR141C	RPL42B	100032	106418	54709.7	65320.8	7893.2	7121.99
YHR010W	RPL27A	105738	112601	48741.7	57630	8651.15	7134.23
YML024W	RPS17A	107611	114900	44875.6	53581.7	9542.92	7883.23
YCL040W	GLK1	11167.1	11552.2	61479.6	66511.5	96426.3	88221.6
YGL147C	RPL9A	96966.4	102982	54845.9	65706.6	6893.36	5529.9
YPL143W	RPL33A	104649	111725	44175.7	51664.9	10151.6	8435.79
YCR031C	RPS14A	97879.9	100808	49481.6	54867.8	13834.3	11353.9
YGL008C	PMA1	102099	105071	37716.8	46542.2	18156.3	17408
YLL039C	UBI4	8739.53	9671.21	27712.6	32830.1	127880	116346
YDR500C	RPL37B	102606	106197	46407.1	53199.2	7921.34	6837.54
YPL106C	SSE1	24711.7	24945.5	36582	41521.4	99626	89281.6
YOL052C-A	DDR2	3225.35	3415.13	39349.9	42935.6	123436	103510
YOR312C	RPL20B	100297	106462	41773.3	50375	9239.29	7616.48
YGR034W	RPL26B	102393	111054	40833	48918.7	6524.88	5330.97
YFL039C	ACT1	60820.7	62611	48832.7	57331.4	42934.3	42222.5
YIL018W	RPL2B	93943.2	98791.8	49212.3	58912.3	7054.84	5988.02
YPL090C	RPS6A	100277	105980	41950.3	50914.9	7408.49	6247.45
YGL135W	RPL1B	91374.6	96075.2	51246.1	61332.9	6604.73	5683.15
YCR024C-B	YCR024C-B	94056.2	99083.9	36100.6	44313.8	19048	18857.7
YGR008C	STF2	6271.29	6642.57	37654.6	42957.2	122154	95692.1
YLR441C	RPS1A	92706.8	99261.1	46334.3	55778.7	7006.93	6016.58
YER177W	BMH1	52340.8	54001.5	36484.9	41573.9	62163.8	58894.9
YER074W	RPS24A	99660.9	104698	39124.1	45453.6	9011.86	7495.54
YBL027W	RPL19B	94901.7	97961.8	45990	52814.2	6394.63	5593.34
YKL056C	TMA19	81147.9	86786.6	44923.9	55434.3	18914.4	16388.5
YOR167C	RPS28A	91639.7	97185.6	41295.2	48453.5	12229	10795.2
YHR021C	RPS27B	89472.6	97190.6	45244.2	53586.6	8535.52	6444.64
YCR021C	HSP30	294.515	294.056	27646.8	33629.8	159388	76062.8
YLR287C-A	RPS30A	85067.4	92764	43257.3	49413.9	13185.9	11966.3
YPL249C-A	RPL36B	92947.9	96638.9	43261.3	46481.9	8850.85	7468.34
YLL045C	RPL8B	90524.7	96300.5	43106.2	52608.3	6830.45	5862.46
YBR181C	RPS6B	93129.4	99535.5	40316.9	48801.6	7254.8	6090.1
YNL162W	RPL42A	91300.7	98618.4	41280.6	48902.1	7516.98	6164.32
YBR101C	FES1	5063.91	5469.48	48799.3	57010.6	105028	72211.8
YIL148W	RPL40A	83361.9	89358.4	45797	54526.6	9802.46	8718.17
YKL035W	UGP1	14297.9	15248.2	52585.9	61254.5	75083.9	71579.8
YBR031W	RPL4A	80216.4	82403.6	54679.6	63006.3	5039.4	4532.41
YJL136C	RPS21B	83655.2	88440.8	43361.1	50421.4	12952.3	10920.2
YBR126C	TPS1	10356	10833.7	41059.4	46659.8	94681	85658.1
YER067W	RGI1	1289.02	1243.79	76898.2	90310.4	71302.2	47136.7
YDR258C	HSP78	3070.95	3279.94	36505.4	43710.2	111230	90099.5
YOR096W	RPS7A	95056.3	99453.1	36128	43811.2	6534.79	5423.1
YJL159W	HSP150	35506.1	35601.7	30754.7	32574.6	78396.8	73123.1
YGR118W	RPS23A	83729.3	88922	40352.1	48799.6	12092.5	10374.2
YFR032C-A	RPL29	85630.4	90222.9	43337	47757.7	8216.73	6848.45
YPL220W	RPL1A	84818.4	88725.5	43278.4	51554.7	7093.09	6284.33
YPL061W	ALD6	53841.7	56170.9	48981.6	55702.2	32646.7	34274.5
YKR094C	RPL40B	88385.2	94338.3	38438.7	46053.2	5865.26	4769.42
YDR418W	RPL12B	102341	104898	0	51425.7	9310.65	7885.07
YBR085C-A	YBR085C-A	7459.97	8018.06	31332.8	37903.9	98479	90326
YDR025W	RPS11A	95620	97400.9	33052.2	36003.6	6235.14	5092.35
YDL055C	PSA1	77913.9	84411.5	40759.9	49503.5	9819.14	10457.6
YMR142C	RPL13B	81152.4	84617.5	43741.2	49946.1	6373.41	5471.6
YNL302C	RPS19B	83383	87414.5	39751.2	45420.5	7594.09	6279.34
YGL076C	RPL7A	84980	87796	36929.2	42603.1	8319.53	7272.06
YLR259C	HSP60	18690	18708.6	27445	29818.1	88835.4	81067.4
YBR126W-B	YBR126W-B	33194.4	36498.3	46523.5	51051.1	53182.1	41636.3
YDR447C	RPS17B	89344.9	93668	30428	34665.4	6995.65	5692.22
YJL190C	RPS22A	84154.3	89640.5	33410.5	40682.7	5908.19	4950.43
YPR102C	RPL11A	76767	82135.9	40200.5	49906.6	5109.5	4507.54
YMR230W	RPS10B	78186.8	83359.9	33529	40125.5	11353	8960.07
YMR105C	PGM2	2807.83	2990.56	52138.4	56360.5	70675.4	65146.6
YLR061W	RPL22A	82313	83284	35324.2	39579.1	4969.34	4216.74
YLR150W	STM1	72233.9	75870.7	38654.6	44873.6	9323.18	7992.6
YDL191W	RPL35A	73551.8	79387.3	34051.4	40012.1	9806.43	8462.82
YDR224C	HTB1	49162.7	53021.5	53245.6	59630.5	13101.5	14454.8
YNL069C	RPL16B	75508	77735.4	35986.6	42563.5	5742.16	4623.21
YEL033W	MTC7	58292.9	60438.9	27307.3	31325	34545.5	30095.9
YDR225W	HTA1	47613.4	50876.9	53142.3	61141.3	13835.9	14106
YNL036W	NCE103	10441.6	10728.2	65338.3	76310.1	33819.8	43569.6
YKL180W	RPL17A	75525.7	75927	38207	40512.7	5412.97	4500.08
YMR143W	RPS16A	72492.4	76955.5	34561.5	40989	7312.12	6108.74
YDL130W	RPP1B	76988.4	79362.2	30776.6	34151.5	8865.46	7482.38
YJR145C	RPS4A	76769	80018.1	32420	37088.3	5925.56	4996.11
YPL079W	RPL21B	73751.6	78388.5	34246.7	41368.6	4719.9	4218.79
YBR084C-A	RPL19A	74783.4	77895.5	32710.7	37773.9	6965.97	5587.27
YMR242C	RPL20A	75283.5	78688.2	33346.8	38953.7	4726.78	4000.98
YBR010W	HHT1	47736.9	52167.9	45793.6	51853.5	18980.5	16826.3
YER117W	RPL23B	72441.3	77242.8	31389.6	38538.8	7231.65	5925.59
YBR196C	PGI1	50545.6	53328.8	30702.3	38370	30415.7	29233
YJR045C	SSC1	21101.4	21177.5	27643.8	29309.5	70894.8	62044.4
YGR214W	RPS0A	75319.7	78124.8	30168.1	35386.8	6292.1	5435.99
YER102W	RPS8B	72186.9	77103.2	29921.7	35928.5	6457.07	5359.58
YML073C	RPL6A	72715.4	74548.2	31368.4	35386.5	5941.65	4718.67
YOR374W	ALD4	6345.12	6321.48	49404.1	53421.6	51205.6	57963
YML026C	RPS18B	72030.6	78198.3	29796.5	35741.9	4625.15	3938.76
YDL136W	RPL35B	68060.3	74202.3	30010	34786.9	8416.52	7095.74
YIL052C	RPL34B	64875.2	70379.2	31265.4	37212.8	8497.18	6518.97
YDL083C	RPS16B	71803.8	74254.1	29172.7	34407.7	4818.61	3783.22
YGR027C	RPS25A	64890.5	68181.9	32257	37211.9	8447.52	7022.49
YBR082C	UBC4	24684.9	27263.2	29290.7	35496.2	52757.8	48390.1
YOR122C	PFY1	45939.6	48932.4	31172.8	37432.7	27161.7	27138.9
YNL055C	POR1	26421.4	27488.8	29070.8	34389.6	50829.1	49239.7
YOL039W	RPP2A	62197.7	64609.6	35622.2	40625	7789.76	6105.55
YLR185W	RPL37A	69060	70868.9	30457.4	33216.5	6569.81	5550.83
YMR122W-A	YMR122W-A	45331.5	46576.9	25947.9	28015.7	32995.9	35071.5
YBR048W	RPS11B	65919.4	68341.2	30706.8	33788.1	6505.83	5360.14
YLL050C	COF1	43585.4	46394.5	28861.4	34864.4	27342.6	28369.4
YGR085C	RPL11B	63801.9	68489	30998.5	36905	4982.88	4091.73
YFR031C-A	RPL2A	66032.6	67948.6	31423.5	36322.2	4151.79	3263.43
YGR209C	TRX2	32714.3	35389.3	26661.9	31899.7	38675.9	40244.1
YDR012W	RPL4B	57640.2	60146.1	37271	42865.6	3535.98	3334.52
YHR203C	RPS4B	64754.9	67811.9	28362.8	32571	4906.79	4264.15
YGL253W	HXK2	33280.9	35152.2	49954.3	59399.3	13000.7	10620.7
YJR094W-A	RPL43B	60262.4	61960.3	30087.6	34633.1	7056.48	5723.76
YHR193C	EGD2	54140	56620.6	26648.7	30620.4	16307.6	15263.8
YPL250C	ICY2	4321.6	4264.98	54571.9	61531.2	50198.9	24144.5
YJL133C-A	YJL133C-A	15145.9	15853.9	44531.2	47618.5	39993.1	35720.2
YPL004C	LSP1	18138.4	18911.5	35336	39930.5	42757.7	41718.5
YNL064C	YDJ1	20847.7	21875.4	18368.3	20783.2	61655.2	52434.7
YML100W	TSL1	3340.76	3407.6	34937.7	36488.8	61993.4	54702.7
YIL133C	RPL16A	63523.3	64770.5	27348.5	30602.2	4431.03	3723.03
YHR104W	GRE3	5515	5852.74	16866.2	20021.6	77418.1	67262
YBL003C	HTA2	46591.3	49024.1	34344.4	40539.3	10606	11435
YKR057W	RPS21A	60991.3	66167	25476.3	29352.3	5543.9	4817.8
YML128C	MSC1	2603.49	2892.8	33251.9	40462.2	55219.5	56143
YER150W	SPI1	1538.59	1589.97	32527.6	37131.5	66560	50232.5
YGR086C	PIL1	28928	30069.6	30134.6	35157.2	33341.2	31879
YDL229W	SSB1	60434.7	62729.4	27336.6	32030.3	3789.53	3097.98
YCR005C	CIT2	11857.7	12812.2	57882	69977.9	19718.3	17040.9
YOL121C	RPS19A	62701.9	66050.8	21922.3	25992.3	5546.83	4345.19
YGR148C	RPL24B	54610	57092.7	27542.2	32551.3	7279.93	6175.51
YJL052W	TDH1	11577.9	12017.4	40248.8	47737	37829.7	33329.3
YGL031C	RPL24A	55005.3	58795.5	26546.7	31215.4	4337.72	3533.86
YBL087C	RPL23A	59555.9	62904.3	21759.3	26014	4765.35	4094.15
YLR249W	YEF3	59303.2	61436.7	22811.8	28224.1	3868.14	3091.77
YOR007C	SGT2	20515.8	21689.2	18149.7	21325.3	49156.5	46278.1
YBR286W	APE3	29387	30645.9	27275.8	32977.5	26206.1	28158.9
YEL027W	VMA3	42039.2	45015.2	26997.6	32132	13997.4	14465.5
YNL281W	HCH1	12992.7	13947.5	13982.9	16794.9	61684.9	54188.7
YBR126W-A	YBR126W-A	22048.3	24179.9	30663.9	33781.4	35090.8	27245.6
YMR173W	DDR48	14581.8	15881.9	23940.6	28768.7	46479	42366
YMR173W-A	YMR173W-A	14460	15716.2	23775.1	28652.8	46812.2	42122.3
YPR035W	GLN1	25031.2	26517.4	43229.1	50733.7	10705.6	14829.4
YDR276C	PMP3	25728.8	27943.5	23381.6	26899	34694.7	31848.9
YGR282C	BGL2	35246.1	37273.1	22025.6	26622.7	25443.8	23823.2
YMR011W	HXT2	7274.17	7577.81	70401.1	78089.4	4068.24	2523.06
YKR042W	UTH1	43209.9	43762.8	21291	23241	19716.9	18674.8
YDR385W	EFT2	45810	47668	27836.1	35034.5	6698.5	6363.77
YKL006W	RPL14A	57407	60238.5	20173.9	23516.4	4220.58	3445.48
YLR048W	RPS0B	56418.6	58768.2	21244.5	25173.9	2914.65	2391.59
YIL069C	RPS24B	53203.7	56685.3	22193.6	26513	3885.85	3032.67
YBR011C	IPP1	38488.9	39674	21629.8	23568.1	21967.2	19902.4
YHL033C	RPL8A	52849.5	54898.9	23268.9	25534.8	4356.59	3499.16
YMR169C	ALD3	808.749	857.382	14288.9	16851.8	70280.3	59629.3
YER056C-A	RPL34A	51785.7	53543.5	20399.5	22486	7581.32	5578.49
YOR133W	EFT1	43233.8	44889.7	26445.8	33315.1	6275.26	6142.17
YNL209W	SSB2	50653.9	52428.2	22743.6	27465.5	2912	2454.92
YBR067C	TIP1	11944.6	12485.1	22005.9	25308.2	47529.2	39356.1
YDR471W	RPL27B	48866.9	53749.9	22629.4	27127.8	3233.25	2882.39
YIL053W	RHR2	41613.3	42059	24796.9	26790.3	11507.8	10917
YKL216W	URA1	46366.3	49335.6	25008	30576.3	2587.28	2134.15
YNL160W	YGP1	11324.3	11904.5	12685.5	15998.3	50119.4	52743.3
YDR461W	MFA1	45863.9	50492.1	20330.6	23553.2	6419.78	7172.37
YHR162W	YHR162W	23288.9	24832.8	36133.6	43621.7	12766.1	12194.5
YML058W	SML1	30619.4	31870.9	15362.4	18581.8	29531.3	26177.9
YDL124W	YDL124W	12215.2	13156.4	18752.8	21910.9	44580.7	40367.1
YKL156W	RPS27A	49841.5	54008.9	17861.8	21473.7	4052.01	3722.59
YDR345C	HXT3	14060.4	14622.4	54736.3	62991.7	2086.84	1829.65
YDL192W	ARF1	40310.2	42628.9	18020.5	21523.2	13480.9	13192.2
YDR214W	AHA1	7918.61	8344.68	10879.9	12065.1	55708.7	53115.5
YLR344W	RPL26A	43611.9	46217.7	20728.4	25062.2	5984.79	4820.52
YLR286C	CTS1	35063.9	36776.3	26931.8	30554.9	7026.91	10034.2
YCL043C	PDI1	23432.8	23243.2	19095	19997.3	31959.8	28374.6
YHL021C	AIM17	2124.26	2238.34	27252.3	32454.3	45202.1	36494.2
YOR234C	RPL33B	46324.5	49664.8	19309.5	23130.5	3786.28	3074.64
YDL022W	GPD1	10438.6	10594.7	29660.9	31602.3	34022.5	27972.6
YDR033W	MRH1	40915.6	43228.9	16957.7	22744.3	9924.33	10077.9
YLR178C	TFS1	3253.87	3475.07	12023.9	13303.1	58821.2	52357.1
YPR160W-A	YPR160W-A	2037.04	2240.18	41039.6	48985.6	24661.1	23719.2
YNL135C	FPR1	28243.3	30702.3	19084.6	22881.3	21335.5	20257.9
YOR182C	RPS30B	43876.3	47870.2	19840.9	22067	4340.53	3678.39
YDR074W	TPS2	3843.88	4064.77	38440.5	42748.3	26774.8	24146.9
YEL009C	GCN4	39115.8	41272.1	20652.7	24742.2	7217.63	6989.95
YGR211W	ZPR1	4905.44	5149.57	24229.3	27062.3	49408.8	29019.1
YEL054C	RPL12A	52980.2	53493.3	0	24864.7	4383.57	3506.16
YCL035C	GRX1	11071	11955.6	15630.8	19029.4	41195.6	39678.5
YLR293C	GSP1	38674.9	39844.8	18323.8	20589.2	10967.3	9788.24
YOR332W	VMA4	32272.8	32630.4	20893	23220	14436.6	14477.5
YMR194W	RPL36A	42769.6	45073.1	19726.1	21906	3254.1	3061.48
YPL154C	PEP4	16574.4	17493.1	16785.7	20024	31585.7	32948.9
YEL017C-A	PMP2	35183.7	37442.2	17284	22283.6	12337.1	10847.2
YKL081W	TEF4	45958.4	46579.6	15996.2	17549.3	4363.23	3951.84
YJL177W	RPL17B	46515.8	48357.2	15526.3	17679.6	3346.98	2732.66
YNR001C	CIT1	10099.7	10880.7	25859.4	31010.4	29174.3	26952.3
YLR355C	ILV5	50162.3	51965.6	11742	13528.3	3398.36	2944.99
YNL015W	PBI2	8797.85	9134.01	16043.8	18962.2	42137.1	38486.3
YDR158W	HOM2	36076.2	37455.4	20136.4	24696.7	7695.9	7300.4
YDR002W	YRB1	28252.1	30160.1	18988.2	22478.2	16856.7	14836.4
YDL222C	FMP45	742.794	783.313	11419	13147.7	54634.7	50683.6
YNL096C	RPS7B	41575.2	44063.8	17276.9	20374.9	4133.92	3833.92
YCL042W	YCL042W	4436.11	4634.49	23568.6	25752.6	36039.5	35135.7
YHL001W	RPL14B	41852.4	44821	14825.5	16987.4	5616.4	4781.27
YNL079C	TPM1	25837.1	27683.8	18920	22502	17187.3	16618.2
YLR258W	GSY2	3598.09	3784.76	31548.8	36682.9	26712.6	25697.5
YMR307W	GAS1	41830.6	44122.3	13935.3	17064.3	5153.76	5259.27
YLR448W	RPL6B	42239.6	43809.7	15907.2	18778.4	3459.56	2787.68
YMR297W	PRC1	15467.9	16833	18608.7	22875.5	25439.2	27449.9
YBR025C	OLA1	24866.2	25892.3	15900.4	18598.9	21258.1	19352.2
YNL067W	RPL9B	35715.5	37705.6	19809.9	23405.3	4051.44	3901.69
YNR034W-A	YNR034W-A	534.11	609.185	15214.1	17984.6	50742.8	39438.9
YJL138C	TIF2	37834.1	39797.7	16356.7	19596.9	5505.01	5365.56
YOR247W	SRL1	37869.9	39492.2	17164.4	19329.2	4392.92	5443.81
YMR260C	TIF11	37379	40031	15654.1	18172.3	6581.71	5697.59
YKR059W	TIF1	36698.1	38724.9	16171.6	19627.2	5647.07	5291.35
YDR226W	ADK1	35246.2	37666.5	13252	15985.3	9317.43	9674.41
YDL082W	RPL13A	40963.7	43002.7	15370.4	17274.4	2436.17	2080.25
YLR406C	RPL31B	39428.4	41965.4	15643.1	18109.7	2986.99	2450.39
YKL067W	YNK1	15991.3	17528.1	16016.6	19656	25849.5	25246.1
YFL045C	SEC53	34007.9	36495.5	16175.7	19789.8	6928.47	6635.22
YHR039C-A	VMA10	28254.7	30335.7	17074.8	19412	12684.6	11856.2
YJR121W	ATP2	18990.1	19144.4	21029.4	22343.5	19908.9	18051.6
YLR354C	TAL1	24469.6	25526.9	17762.2	20846.6	15520	15276.9
YGR088W	CTT1	1010.6	1089.04	18366	21841.4	43226.6	33749.1
YNL098C	RAS2	14430.3	15405	25570.7	30137.2	15874.5	17234.2
YPL198W	RPL7B	38357.2	39842.2	15683.5	18428.9	3246.66	2913.24
YLR367W	RPS22B	34165.9	35961.1	16185.7	20053.8	6159.32	5652.88
YDR032C	PST2	14359.8	15522	15581.9	18956.1	25849.5	27831.9
YER043C	SAH1	34764.7	36213.5	14539.6	17096.7	6747.75	6708.63
YDR513W	GRX2	9317.16	10171.9	14692.2	17844.2	33162.2	30713.9
YLR264W	RPS28B	40821.5	43296.1	7765.55	8993.77	8130.27	6785.77
YCL050C	APA1	12605.4	13371.2	13565	15624.9	32668.3	27432.2
YPL225W	YPL225W	18195.3	18964.6	13124.2	15803.6	25548.9	23487.7
YKL117W	SBA1	18360.6	19652.5	12789.6	15263.2	24207.2	24311.3
YFL038C	YPT1	21487.8	22516.2	15141.8	18705.2	17561.2	18390.2
YGR243W	FMP43	1196.84	1061.12	47174.8	57013.9	3002.43	3050.96
YKL164C	PIR1	18655.7	18871.2	21423.5	24463.5	13757.2	15132.7
YPR052C	NHP6A	24780.1	26114	17137.5	18468.7	13379.5	12381.6
YAL060W	BDH1	7305.32	7700.86	14007.1	16743.7	35215.1	30970.2
YLR257W	YLR257W	9124.13	9948.68	28495.1	33423.6	15688.9	15155.3
YOR285W	RDL1	11733.7	12625	15133.4	18120.7	26995.1	27180.4
YGR037C	ACB1	27504.1	29312.8	13735.8	15829.3	12095.2	12119.4
YDL126C	CDC48	17170.4	17975.4	17214.6	20436.1	17739.8	19398.8
YPR028W	YOP1	15005.7	15868.4	15975.5	19322	22265.6	20514.6
YBL002W	HTB2	26104.7	28053.1	19145.5	21686	6604.95	7009.15
YPL037C	EGD1	29288.9	30975.6	14483	16915.6	8423.39	8499.69
YGR155W	CYS4	29104.5	30953.4	16838.2	20696.5	5279.57	5163.81
YDL084W	SUB2	27731.4	29526.1	16962.4	21008.7	6236.26	6454.58
YML004C	GLO1	7381.48	8052.15	10788.9	12604.6	35347.3	33475.3
YNL244C	SUI1	29528.3	31953	8550.02	10000.3	14346.6	12682.3
YBR078W	ECM33	34769.8	35748.7	10301.7	12533.6	6679.92	6964.09
YJR105W	ADO1	29778.1	31750.8	12540	15543.1	8225.46	8501.99
YFL031W	HAC1	14340.2	14878.5	16670.9	20751.2	22753	16347.2
YLR058C	SHM2	28992.1	29539.1	12505.3	14065	9679.02	10787.2
YHR008C	SOD2	11149.6	11483	10611.7	12434.2	31612	28270.1
YER009W	NTF2	27469.2	29566.9	13511.8	16805.2	9195.51	8967.66
YFR033C	QCR6	13148	13993	18595.9	21905.6	20685.5	17172.4
YJR139C	HOM6	22765.1	24055.8	15618.7	18862.5	11693.8	11893.6
YGR248W	SOL4	1007.13	1046.34	10389	11144.1	42995.7	38171
YDR353W	TRR1	20770.1	22157.9	13898.6	17308.4	15074.3	15387.9
YOR136W	IDH2	17719.1	19152.4	13180.6	16166.1	18830.6	19441.6
YKL145W-A	YKL145W-A	18537.6	19528.5	15333.8	17283.7	15832.5	17215.5
YDR516C	EMI2	3838.08	3842.6	28642.8	34384.1	17566.6	15135.9
YOR248W	YOR248W	31618.2	32559.1	14192.8	16251.3	3800.71	4714.77
YPL271W	ATP15	17623.1	19102.7	13858	15911.5	19381.7	17245.1
YPR165W	RHO1	19764.8	20813.8	14796.2	18354.2	14344.9	14130.6
YPR160W	GPH1	1466.62	1564.01	27683.5	33759.5	19596.2	17811.4
YEL071W	DLD3	21258.7	22140.1	14877.1	17877.6	12316.2	13296.1
YBL075C	SSA3	1392.58	1431.43	1974.52	2268	50109.2	44458.8
YOR317W	FAA1	9227.6	9971.17	20447.3	24590.8	18074.4	19023.7
YLR304C	ACO1	24396.4	25333.3	10384.4	13212.9	12905.1	14304.8
YJL166W	QCR8	9466.8	10096.8	15880.1	18136	25879.3	20614.6
YPL265W	DIP5	6482.18	6817.19	32236.6	38230.4	7459.57	8748.45
YDR497C	ITR1	29604.4	31068.4	11306.4	14358.6	5237.77	7379.64
YDR023W	SES1	27984.9	29677.6	15304.8	18738.8	3699.8	3369.65
YJL158C	CIS3	29648.4	30335.7	14034.6	15282.7	4103.3	4301.65
YML012W	ERV25	19889.2	21474.6	12932.8	15346.4	14199.6	13815.8
YPL135W	ISU1	9060.89	9573.43	25301.4	30076.2	12628.9	10988.5
YNL301C	RPL18B	28910.8	30344.3	14225.3	17313.4	3209.17	3011.65
YLR333C	RPS25B	31277.4	33364.9	11519.2	13675.7	3845.26	3171.99
YFL016C	MDJ1	3453.15	3702.69	15032.3	17470.8	31410.3	25755.2
YOR230W	WTM1	10341.2	10943.2	14476.2	16879.4	22760.5	20723.5
YOR375C	GDH1	20995.1	21629.5	20306.7	23652	4300.81	4280.84
YER091C	MET6	31050.7	32250.6	11830.5	15414.7	2090.48	2329.36
YLR043C	TRX1	22587.5	24034	13848.7	17047.3	8323.11	8728.31
YHL034C	SBP1	18144	18899	13195.5	15029.5	14660.3	14270
YDR381W	YRA1	19888.4	21282	16777.7	19943.1	8974.26	6907.37
YOL139C	CDC33	26604	28426.9	13171.3	16133	4589.49	4764.45
YOL058W	ARG1	29123.5	29712.1	13224.5	15563.7	2493.52	2257.51
YKL096W	CWP1	16858.7	17187.1	7890.92	8914.76	20360.7	21040
YNL006W	LST8	2109.67	2249.09	10947	13392.4	37437.6	25910.6
YNL208W	YNL208W	15211.7	15893.7	9971.91	11954.3	18751.3	19243.1
YMR072W	ABF2	17360.4	18650.1	14094.1	17064.8	11772.6	11714.5
YDL110C	TMA17	4043.54	4064.58	14539.2	17362.2	25281.9	25213.7
YPR145W	ASN1	26782.6	28418.2	9557.01	11825.2	6465.88	6765.45
YBR106W	PHO88	26880.5	28167.3	10625	12690.3	5495.66	5948.34
YDR086C	SSS1	23662.9	24876.3	11897	13850.7	7894.12	7308.57
YOR052C	YOR052C	4097.5	4584.43	14219	16877.9	24685.9	23844.1
YBR230C	OM14	5618.51	5896.59	16601.1	18115.1	20885.5	20669.3
YKR075C	YKR075C	749.407	850.498	39303.3	46007.2	188.357	142.567
YBR089C-A	NHP6B	9051.47	9749.86	11364.7	13156.8	23554.1	20335.5
YER133W	GLC7	14343.1	15089.9	14236.8	16875.4	13543	12987.9
YBR052C	RFS1	7148.74	7606.71	13616.2	16233.9	21825.9	20437.8
YBR121C-A	YBR121C-A	27647.8	29227.4	10350.4	12683.1	3433.6	3479.94
YLR390W-A	CCW14	19327.7	19832.6	10093.6	11600.8	13232.8	12626.4
YDR529C	QCR7	11019	11811.3	11923.8	14556.1	20138.2	17212.8
YER055C	HIS1	29072.5	30756.9	9577.82	11801.8	2602.22	2788.01
YBL030C	PET9	19487.3	19724.3	10922.9	11788	12559.4	12022.6
YBR169C	SSE2	1717.09	1731.27	13030.2	15135.4	28941.5	25692.1
YDR037W	KRS1	27792.1	29111.7	11279.7	13859.9	2115.31	1978.88
YHR179W	OYE2	15995	16618.4	10778.2	11994.1	16536.6	14034.8
YPL218W	SAR1	17456.5	18343.7	13275	15731.7	10319.9	10404
YIL136W	OM45	2413	2689.84	11555.6	13709	28618.3	26458.4
YPL237W	SUI3	24119.6	25209.1	11499.8	13907.2	5608.51	4828.88
YOL143C	RIB4	19510.5	20428.7	15243.5	17884.5	5797.58	6295.02
YPR170W-A	YPR170W-A	19720.4	21479.6	14002.7	16852.8	6405.14	6516.83
YPR154W	PIN3	2431.84	2586.64	10438	11115.7	36201.8	21981.2
YDR070C	FMP16	848.411	722.409	14822.1	16504.1	27115	24516.1
YBR109C	CMD1	17310.6	18326.5	11224.2	13536.3	11904.5	11631.6
YDL130W-A	STF1	4744.28	5171.25	12141.6	14239.7	24386	23121.5
YDR510W	SMT3	18372	19645.9	11136.9	12393.5	11079	10577.3
YBR127C	VMA2	19058.2	20368.8	11887.5	14851.9	8612.48	8424.99
YHR183W	GND1	20172.2	21055.4	9774.03	12373.9	9855.78	9913.78
YNL255C	GIS2	22147.4	23701.2	13120.8	15420.7	4645.88	3877.5
YIL078W	THS1	23389.1	24971	12505.2	15155	3647.38	3221.74
YAL044C	GCV3	15722.5	16775.1	7477.25	9009.24	16231.2	16779.1
YER178W	PDA1	16642.1	16917.7	12776.2	14154.6	10113.6	10820.4
YKL085W	MDH1	7753.09	8223.7	11943.6	14236	20914.7	18104.3
YMR303C	ADH2	14116.3	14926	12102.5	14137	12992.3	12260.9
YGR250C	YGR250C	1621.74	1735.51	12299.2	15101.3	28045.7	21424.3
YDR502C	SAM2	24503.9	26017	10158	11985.1	3924.04	3579.85
YGR124W	ASN2	22154.2	23832	12691.1	15756.4	2654.77	2947.54
YHR051W	COX6	10375.8	11197.4	11618	13869.4	17308.4	15636.2
YDR304C	CPR5	14891.1	15983.3	11201.8	13359.7	12036.6	12322.3
YMR002W	MIC17	15395.7	15880.2	10304.9	12082.1	13453.3	12667
YDR233C	RTN1	19640.3	20165.9	12721.3	14447.5	6323.34	5998.2
YBR221C	PDB1	17910.3	18929	12425.8	15320.1	6901.41	7438.93
YPR074C	TKL1	21496.7	22004.7	12076.7	14572.5	4070.78	4565.99
YGR180C	RNR4	15043.9	15900.7	10634.7	12926.6	13201.2	11045.5
YJL151C	SNA3	10026.3	11205.4	13305.1	14895.2	15836.3	13414.8
YCL030C	HIS4	18256.4	18556.5	18418.2	19996.5	1698.08	1701.75
YIL051C	MMF1	14728.9	15081.5	10338.1	12056.3	13175	12708.2
YKL142W	MRP8	6551.52	6870.84	12904.5	15226.2	18416.8	17677.1
YGR279C	SCW4	21389.8	21510.8	11872.7	13744.9	4034.75	4965.62
YJR016C	ILV3	24071.2	25316.1	11522.6	14097.4	1183.9	1035.88
YBR249C	ARO4	21469.3	22692.3	13369.1	16293.9	1891.86	1477.12
YKL065C	YET1	8889.84	9740.88	12310.4	15661.9	15590.1	14828.9
YBL099W	ATP1	14969.6	14571	13496.9	14850.3	9251.67	9511.04
YLR301W	HRI1	16193.2	17379.7	9402.13	11804.2	10428.8	10534.2
YGR161C	RTS3	2521.45	2683.46	22816.5	26113.5	11698.9	9808.98
YCL009C	ILV6	22290.5	22518.2	10780.3	11561.9	4335.59	4100.48
YGR020C	VMA7	18754	20787.8	9928.96	12211.7	6885.05	6895.39
YGL245W	GUS1	18576.7	19564.6	11817.4	13795.8	5811.56	5828.25
YGL200C	EMP24	17353.3	18638.3	10806.9	13317.7	7780.16	7455.62
YGL009C	LEU1	19023.7	19548.6	15606.6	17671.9	1644.99	1665.32
YOR303W	CPA1	11140.1	11629.6	17764.8	20930.6	6991.22	6618.01
YGL105W	ARC1	19278.9	20130.8	9549.3	11348.9	7220.9	7105.41
YNL071W	LAT1	15508.3	15970.9	11116.4	12352.8	9636.19	9934.11
YNL037C	IDH1	13395.9	14675.8	11145.3	13788.7	10521.1	10967.4
YLR348C	DIC1	14230.9	15663.5	16779.8	21356.4	2855.42	3374.45
YGR106C	VOA1	18108.1	19903	10723	13424.6	6049.08	6000.38
YMR226C	YMR226C	15019.9	16078.6	9801.63	11680.9	10029.3	10883.7
YLR027C	AAT2	19179.2	19485	11480.8	13287.4	4658.82	5238.43
YDL004W	ATP16	12482.4	13343.3	10419.5	12261.6	12636	12179.2
YMR195W	ICY1	4682.2	5007.07	22748.5	27970.1	6068.11	6744.63
YLR447C	VMA6	16896.7	17760.1	11717.8	14411.3	5604.55	5633.31
YBL064C	PRX1	3607.58	3884.69	12032.4	14366.2	19445.2	18673.6
YGR253C	PUP2	11065.7	11520.2	10209.1	11942.7	13523.9	13383.9
YHR208W	BAT1	23432.7	24926.2	9694.82	10870.2	1418.95	1298
YER165W	PAB1	21329.3	21094	10795.1	11978.6	3229.12	3170.82
YAL012W	CYS3	19148.7	19502.5	9027.51	9624.18	7200.5	6847.35
YMR250W	GAD1	2312.1	2490.76	12553.1	13989.9	19960.2	19863.5
YER019C-A	SBH2	16103.9	16847.8	11763.8	13562.7	6210.68	6403.44
YEL039C	CYC7	713.6	960.905	9555.85	11107.4	25677.8	22536.8
YFR015C	GSY1	1019.42	1121.14	29307.6	33842.6	2896.77	2345.99
YGR285C	ZUO1	21779.2	22048.4	9978.96	10789.2	2723.22	2753.96
YPL078C	ATP4	12379.4	13466.2	10710.5	12932	10318	9997.05
YDR363W-A	SEM1	11497.3	12279.6	8132.15	8851.33	14615.9	14381.1
YBR162C	TOS1	21075.3	22125.9	9541.47	11691	2665.7	2656.61
YGL054C	ERV14	13862.7	15081.6	10865.3	13085.8	8392.62	8295.43
YBR149W	ARA1	7235.95	7948.72	9901.29	11942.2	15828.8	16458.2
YML130C	ERO1	3529.73	3731.08	9359.66	11147.9	23225.9	18241.5
YBR068C	BAP2	9085.21	9391.07	20628.7	23407.7	3285.59	2811.95
YHR018C	ARG4	21170.6	22089.5	9498.6	11885	1805.5	2158.23
YJL167W	ERG20	16875.1	17684.1	10081	12312.6	5438.22	6008.36
YPR103W	PRE2	10895.5	11415.2	11309.6	13626.2	10537.7	10554.9
YCR004C	YCP4	9886.05	10447.2	12464.1	14769.9	9627.56	10691.6
YDR454C	GUK1	19192.9	20438	9003.45	11082.7	4209.9	3936.37
YDR071C	PAA1	12249.7	13412	10808.5	13113	9094.43	8970.83
YER053C-A	YER053C-A	823.762	804.485	4722.45	5271.48	32338.3	23587.2
YDL185W	VMA1	14353.1	14318.2	10063.4	11342.2	8601.82	8688.54
YGR240C	PFK1	13962.5	14538.3	10681.2	13105.2	7689.01	7346.25
YPR158W	CUR1	2151.78	2324.85	13875.4	16396.3	18012.2	14426.4
YJL144W	YJL144W	634.72	577.852	16159.4	17996.9	18468.9	13309
YLR197W	NOP56	21552.7	23150.4	8698.93	10462.1	1785.26	1488.89
YOR261C	RPN8	11112.1	12184	9718.82	11557.5	11047	11447.8
YPR069C	SPE3	16679.3	17639.6	8220.38	9917.06	7569.69	6960.34
YBR111C	YSA1	9570.48	10326.6	10772.8	12962.3	11571.2	11770.9
YLR300W	EXG1	24057.9	25179.2	4500.62	5599.36	3135.23	4254.26
YER094C	PUP3	10863.8	11402.8	9443.39	11502.5	11315.8	12029
YJR073C	OPI3	16884.4	17461.1	10822.4	11736.3	3935.06	5700.59
YPR036W	VMA13	12287.4	12741.9	12323.8	14936.7	6629.58	7146.87
YDL147W	RPN5	9915.63	10627.2	9502.09	11512.9	12173.3	12301.4
YGR135W	PRE9	12361.8	13072.5	9144.53	11467.9	9498.9	10410.6
YNL131W	TOM22	14880.4	15517.1	9665.07	11392	7171.57	7327.62
YDL125C	HNT1	10228	10769.3	11517.5	13894.6	10324	8952.63
YHR094C	HXT1	6968.06	7048.43	25346	24656.2	794.828	809.066
YOR184W	SER1	16585	18281.4	10164.9	12844.8	3702.66	4043.04
YMR314W	PRE5	11452.9	12190.4	9643.76	11779.3	9768.54	10449.7
YDL137W	ARF2	14075.3	15067.1	9780.53	12096.5	6651.97	7595.53
YNR035C	ARC35	9901.21	10505.7	9132.41	11138.9	12052.7	12529.2
YBR121C	GRS1	19993.9	21376.5	8217.51	10213.4	2671.86	2725.28
YER012W	PRE1	11377	12095.5	8489.66	10211.5	11190	11672.4
YHR007C	ERG11	18404	19048.2	6492.62	8055.42	6660.63	6335.41
YMR108W	ILV2	13987.4	14507.5	14308.8	17026	2660.54	2491.53
YHR072W-A	NOP10	19903	21416.7	8257.36	9402.31	2989.14	2742.71
YDR129C	SAC6	8605.74	9024.7	10838.1	12983.6	11171.4	11956.2
YIR037W	HYR1	10644.3	10989.2	8283.46	9689.66	12323.6	12500.4
YER026C	CHO1	13768.5	14867.1	10850.6	12859.2	5296.62	6506.68
YPL028W	ERG10	15573.9	16426.8	9607.35	11599.7	5077.73	5748.59
YDL007W	RPT2	10611.3	11336.1	9597.79	11602.6	10081.9	10701.8
YPL239W	YAR1	3926.48	4258.84	13558.4	15958.3	14874.7	11084.4
YHR143W	DSE2	15057.4	15848.7	10283.8	12074.1	4526.38	5745.6
YGL011C	SCL1	9699.68	10123.9	8246.08	9382.31	13170.2	12798.1
YHR019C	DED81	20012.8	20230.6	9311.67	9688.62	2029.45	2014.33
YDR019C	GCV1	7657.52	8500.15	6762.38	8609.56	15251.9	16450.8
YNL077W	APJ1	845.794	890.126	15528	18275.1	16174.9	11258.8
YNL194C	YNL194C	190.633	195.281	15755.6	18705.8	14629.8	13399.6
YDR429C	TIF35	18062.9	19295.6	8727.24	10731.3	2973.25	3027.9
YHR064C	SSZ1	19074	19835.2	8230.75	9920.54	2844.82	2861.56
YHR092C	HXT4	1200.11	1275.85	27003.2	31798.7	704.915	573.277
YEL051W	VMA8	14698.1	15625.6	9340.32	11568.4	5361.82	5672.16
YDR001C	NTH1	3017.46	3136.18	8176.29	9095.02	20061.7	18752.7
YGR183C	QCR9	6715.25	7424.74	10186.5	12513.6	13550.5	11424.3
YOR362C	PRE10	9220.25	10264.9	8017.31	9744.32	11874	12604
YKL151C	YKL151C	1685.28	1948.69	7652.06	9344.49	20393.6	20623.6
YGR026W	YGR026W	11359.6	12082.8	9238.01	10627.8	9206.26	9093.66
YDR432W	NPL3	9318.54	9628.38	7863.77	8085.03	13952.3	12737.1
YLR180W	SAM1	20313.9	20249.6	9190.02	9584.59	1224.78	989.423
YLR359W	ADE13	15282	16398.9	10816.8	12878.7	2867.21	3114.94
YDL100C	GET3	13170	14157.1	7713.23	9513.68	8041.6	8671.01
YJL001W	PRE3	10176.5	10862.7	8886.24	10615	10109.5	10605.9
YIL138C	TPM2	11760.8	12565.3	7594.92	9119.53	10493.6	9674.53
YOR173W	DCS2	1031.79	1128.06	9149.75	10526.4	19943.3	19201.5
YCR053W	THR4	17873.3	18585.5	7860.98	9227.03	3829.14	3575.46
YMR315W	YMR315W	6915.93	7308.98	6626.05	8142.16	16310.8	15640.7
YFL037W	TUB2	14460.3	14927.2	8539.85	10102.1	6378.55	6439.33
YGL106W	MLC1	14442.3	15144.7	8250.19	9724.04	6386.28	6415.3
YMR083W	ADH3	10769	11509.5	9116.48	10469.9	9525.44	8876.68
YDL046W	NPC2	9432.27	9714.18	8346.93	9821.64	10750.5	12124
YDR508C	GNP1	12596.3	12851.3	11456.6	12548.7	5188.75	5500.93
YML074C	FPR3	15087.1	15168.1	8876.36	9582.05	5739.6	5578.31
YIL062C	ARC15	8903.63	9657.58	10002.6	12073.4	9487.14	9824.52
YKL080W	VMA5	14173.6	14747.2	9816.79	12059.1	4619.07	4491.33
YML008C	ERG6	16447.9	17164.2	8176.98	9053.6	4516.2	4507.25
YOR276W	CAF20	16918.5	18228.6	8299.99	9658.77	3445.91	3312.72
YNL220W	ADE12	12471.3	13259.4	11399	13751.9	4411.85	4478.3
YOL032W	OPI10	1451.12	1698.47	12070.8	13737.4	16697.3	13905.8
YPR062W	FCY1	14176.7	14741	8462.16	9955.69	6176.96	5983.15
YJL026W	RNR2	11475.4	12330.5	8090.18	9392.31	9672.65	8419.84
YOR120W	GCY1	1274.93	1308.58	3321.47	4152.52	24513.2	24764.1
YPR163C	TIF3	18462.3	19796.9	8195.46	9877	1403.83	1469.58
YEL011W	GLC3	781.124	815.525	21248.6	22898.4	6814.13	6583.1
YDL015C	TSC13	11644.2	12305.9	8978.2	10917.9	7702.36	7261.18
YGR137W	YGR137W	6000	6197.73	6469.35	7417.17	17342.3	15199.2
YBL076C	ILS1	16971.1	17996.7	9092.86	11194.2	1624.34	1593.34
YPL231W	FAS2	16337.3	16693.8	9587.79	10231.7	2735.19	2802.57
YPL111W	CAR1	6646.14	6914.79	13425	15025.8	8618.24	7735.67
YER087C-B	SBH1	14575	14924.8	8441.19	9280.67	6137.27	4976.77
YLL018C	DPS1	14664.4	14744.2	9709.89	10359.7	4535.93	4301.36
YKR066C	CCP1	5759.18	6066.61	7821.9	8947.42	15546.4	13981.1
YAL061W	BDH2	1177.62	1225.5	10399.4	11507.8	16441.5	17212.7
YER021W	RPN3	8804.36	9471.99	9281.58	11141.3	9422.97	9753.37
YNL104C	LEU4	13014.7	13426	11301.3	13158.8	3366.4	3549.73
YMR217W	GUA1	18148	18651.7	8271.17	9641.61	1525.23	1325.43
YBR054W	YRO2	2364.36	2580.93	6470.02	7655.47	21197.5	17155.8
YKL016C	ATP7	8724.05	9240.15	9610.38	10943.5	10029.9	8773.37
YDR035W	ARO3	15361.4	16199.1	9728.1	11591.7	2154.3	2259.66
YFR050C	PRE4	8795.39	9424.96	8253.1	10125.7	10218.8	10267.4
YPL048W	CAM1	11607.1	11907.3	8860.63	9338.6	7676.87	7629.09
YBR143C	SUP45	17019.9	18296.5	7775.61	9682.75	2037.59	2180.5
YPL234C	VMA11	13309	13783.2	8813.64	10364.6	5221.39	5327.48
YOL038W	PRE6	9114.74	9667.26	6786.38	7611.98	11671.9	11944.2
YOR302W	YOR302W	8487.68	8448.2	13015.4	15836.3	5515.48	5372.77
YJR096W	YJR096W	1757.47	1931.31	4069.32	4923.27	22011	21429.4
YDR377W	ATP17	7650.69	8223.35	8393.06	10047.1	11913.7	9850.41
YIL075C	RPN2	8796.49	9310.07	8763.92	10379.3	8919.33	9891.68
YDL204W	RTN2	958.008	997.96	4338.44	4937.61	22646.7	22155.5
YGL012W	ERG4	13599.5	14780.9	7228.02	9001.41	5507.71	5731.37
YDL208W	NHP2	19568.7	20550.6	5742.34	6811.49	1642.71	1418.73
YFL026W	STE2	17988.8	19539.5	6806.33	8564.98	1209.76	1554.36
YDL097C	RPN6	8771.81	9307.53	8582.84	9958.33	9426.79	9591.37
YDL072C	YET3	7286.67	7830.91	8140.94	10054.9	11079.5	11238
YKL141W	SDH3	7161.63	7695.56	10246.7	12437.6	9086.06	8950.71
YOR270C	VPH1	11694.9	12524.3	9477.17	11562.2	4873.37	5150.92
YDR174W	HMO1	9698.41	9726.5	8615.04	9687.75	9163.9	8256.92
YLR028C	ADE16	8070.72	8416.58	7839.85	9510.83	10747.5	10508.4
YMR146C	TIF34	15867.7	16297	8737.53	9817.83	2120.06	2250.75
YMR107W	SPG4	271.215	170.999	19103.5	22670.2	6362.57	6456.8
YNL274C	GOR1	1756.82	1928.54	3673.1	4459.64	22182.2	20995.5
YKL145W	RPT1	9766.15	10561.7	7871.97	9258.12	8526.51	9000.95
YMR256C	COX7	6167.74	6461.15	8492.99	9671.62	13228.2	10830.6
YMR305C	SCW10	18240.3	19394.9	6375.31	7722.02	1592.12	1492.49
YHR027C	RPN1	8892.89	9385.8	7934.2	9571.38	9436.55	9576.99
YGR167W	CLC1	9710.01	10231.3	7997.11	8960.18	8915.44	8842.46
YGR136W	LSB1	5618.92	5668.01	6342.18	7089.39	15644.6	14287.9
YJR085C	YJR085C	7543.12	8137.97	7604.84	9014.42	11057.2	11070.9
YHR071W	PCL5	10620.7	11171.7	10082.5	11490.8	5882.45	5170.39
YNL241C	ZWF1	6884.63	6942.52	8956.61	9101.9	11728	10678.3
YEL026W	SNU13	19906.4	20788.3	4731.07	5074.41	2068.31	1645.88
YMR120C	ADE17	11663.3	12328.3	8203.3	9877.17	5142.56	6976.38
YOL129W	VPS68	8763.12	9477.58	7736.42	8955.35	9523.96	9543.35
YDL020C	RPN4	2874.56	3105.61	10022.9	11695.9	14369.9	11830.3
YML070W	DAK1	5204.58	5370.16	7532.22	8759.94	13173.8	13858.2
YPL081W	RPS9A	18767.2	19795.5	5794.77	7084.25	1301.95	1125.62
YJL191W	RPS14B	16102.6	16595.9	8074.45	8874.03	2277.72	1757.44
YOR161C	PNS1	3127.06	3220.97	13412.2	14345.5	9564.4	9986.36
YMR304C-A	YMR304C-A	17057	18322.5	6773.66	7536.25	2013.44	1740.66
YER120W	SCS2	12588.4	12742.7	8333.78	8538.17	5680.47	5533.17
YER062C	HOR2	6597.97	7116.02	9730.21	11844.9	9088.85	8899.36
YCR028C-A	RIM1	12691.6	13815.8	8047.91	9854.14	4439.96	4426.57
YLR285C-A	YLR285C-A	12725.1	13146.8	9716.36	10288.1	3395.56	3888.62
YHR005C-A	TIM10	14549.7	15776.2	6777.17	7918.94	3741.88	4257.38
YDR322C-A	TIM11	8124.76	8614.81	8103.29	9622.03	9373.51	8884.83
YGL202W	ARO8	14673.7	14832.3	8251.21	9201.83	2854.36	2907.21
YER023W	PRO3	12706.4	13313.2	7128.07	7778.14	5797.62	5975.21
YGL048C	RPT6	9229.86	9895.85	8738.69	10503.5	6841.63	7397.39
YGR185C	TYS1	14925.2	15506.6	6489.48	7183.42	4133.51	4123.77
YDL014W	NOP1	20595.3	20894	3938.85	4013.93	1416.88	1164.12
YFR004W	RPN11	6677.9	7244.36	8540.11	10352.7	9714.08	9396.55
YOR142W	LSC1	9135.5	10057.4	10170.9	12620.8	4393.17	5501.36
YML078W	CPR3	10976.3	11655.9	6961.4	8518.41	6845.13	6878.42
YLR294C	YLR294C	8769.7	9138.41	7918.2	10202	8920.27	6874.1
YMR311C	GLC8	5838.63	6315.35	10129.5	11856.5	9073.42	8538.84
YGR284C	ERV29	7763.32	8313.65	5257.42	6728.07	12125.2	11508.8
YFL018C	LPD1	9400.48	9806.55	7992.15	9398.5	7427.35	7627.32
YPR113W	PIS1	11294.1	12482	8182.35	9886.21	5012.64	4766.02
YML106W	URA5	14977.5	16067.7	7579.83	9056.09	1946.15	1984.46
YPR053C	YPR053C	11028.5	11553.9	8008.54	8835.55	6125.71	5566.58
YGL191W	COX13	6487.11	6699.87	7011.88	8824.11	11698.4	10384.1
YCR009C	RVS161	8372.79	8889.47	8201.52	10002.6	7961.85	7633.24
YNL300W	TOS6	17833.6	17572.1	5778.43	5730.24	2224.2	1837.44
YGR060W	ERG25	16247.5	16504.6	5632.11	6764.72	2905.38	2913.42
YKL160W	ELF1	10935	11260.3	8182.06	9460.92	5413.31	5530.54
YBR039W	ATP3	9182.6	9827	6997.61	8252.39	8573.8	7626.36
YBR035C	PDX3	8575.97	9277.27	8309.77	10035.3	6948.11	7179.04
YBR139W	YBR139W	3318.48	3483.77	8669.29	10310.8	12204.9	11933.2
YKL210W	UBA1	8505.69	8812.33	7304.73	8805.84	7582.17	8714.85
YPL091W	GLR1	8744.06	9007.5	8628.73	10147.4	6419.05	6608.26
YJR117W	STE24	5853.93	6124.93	7727.94	9010.73	10672.9	10024
YML081C-A	ATP18	9743.41	10578.2	7034.56	8291.02	6881.69	6881.56
YML092C	PRE8	8192.1	8563.65	7489.19	8577.3	8260.77	8327.41
YOR187W	TUF1	8933.83	9441.1	8402.53	10193.6	6221.05	6210.14
YER136W	GDI1	8991.94	9724.42	7674.62	9313.31	6747.49	6928.15
YIL111W	COX5B	4983.79	5371.72	8110.06	9928.34	10972.3	9971.91
YOR259C	RPT4	8267.69	8804.73	7891.48	9161.03	7406.58	7794.31
YLR175W	CBF5	16700.4	17189.3	6058.23	7110.11	1197.06	995.138
YIL043C	CBR1	12567	13156.8	8157.05	9206.71	3013.36	3106.05
YGR094W	VAS1	14121.5	14799.5	7377.99	9014.15	1877.25	1971.91
YBL045C	COR1	6374.3	6825.23	8703.78	10600.1	8529.53	7947.22
YBR162W-A	YSY6	14371	14903.6	6265.29	6927.49	3399.56	2983.56
YJL055W	YJL055W	7491.49	8163.83	6433.35	8061.8	9368.78	9330.21
YER030W	CHZ1	9407.91	9627.41	6975.3	7863	7103.66	7753.26
YCL005W-A	VMA9	12242.4	12676	6708.83	7420.29	4685.04	4944.59
YNL010W	YNL010W	13751.4	14699.7	6843.13	8556.82	2367.31	2384.44
YKL091C	YKL091C	1695.06	1789.22	7420.58	8931.89	15110.4	13640.3
YMR202W	ERG2	13088.3	13975.5	6986.04	8278.7	2935.92	3218.14
YML110C	COQ5	8278.44	9022.83	6862.91	8046.71	7853.67	8244.41
YKL192C	ACP1	9221.67	9421.17	6267.57	6660.81	8261.83	8271.69
YMR205C	PFK2	9772.22	10023.9	7223.78	8555.44	6521.41	6006.26
YMR318C	ADH6	12058.7	12848.7	7125.84	8864.31	3431.27	3645.9
YGR204W	ADE3	10809.6	10987.8	7936.01	8319.31	4714.74	5137.37
YGL187C	COX4	7816.24	8444.13	8918.31	11245.8	5990.89	5371.41
YBR199W	KTR4	7323.18	7748.51	7596.49	9308.23	7732.85	7922.31
YJR086W	STE18	5576.58	6292.96	8499.25	9863.01	9406.08	7957.97
YER035W	EDC2	2315.07	2361.03	8850.28	9781.39	13734.6	10506.7
YOR232W	MGE1	12086.7	12870.5	6925.56	8376.75	3457.93	3737.29
YER124C	DSE1	8394.66	9143.53	10577.3	12180.3	2980.59	4096.56
YLR295C	ATP14	7802.4	8955.25	7347.35	9090.34	7632.55	6506.48
YNL138W	SRV2	9718.49	9878.93	7028.79	7316.82	6506.44	6831.26
YJL140W	RPB4	9585.76	10112.5	7681.31	9062.92	5231.27	5442.82
YCL057C-A	MOS1	9166.67	9678.44	6935.19	8143.55	6589.79	6584.95
YEL060C	PRB1	2595.23	2681.83	7812.96	8515.7	13706.7	11714.5
YBL039C-A	YBL039C-A	15321.4	17644.6	5519.25	6378.51	1308.12	847.113
YJR065C	ARP3	8448.84	8698.28	6725.78	7374.4	7960.82	7807.81
YGR043C	NQM1	453.846	474.875	3068.38	3679.78	17452.7	21834.8
YHR026W	VMA16	11213.2	11679.1	7877.07	9651.98	3186.97	3268.29
YOR117W	RPT5	8279.58	9025.54	6365.08	7677.88	7673.84	7756.83
YGR210C	YGR210C	4859.04	4797.2	7499.61	8062.35	12783.8	8664.17
YLR421C	RPN13	8100.88	8606.07	6810.56	7879.1	7609.43	7653.52
YBR090C	YBR090C	4850.95	5518	6104.47	6934.25	12397.2	10802.3
YDL029W	ARP2	8887.69	9425.06	7143.17	8470.54	6101.79	6510.29
YIL076W	SEC28	9103.76	9717.32	7825.81	9766.52	4938.89	5165.4
YER072W	VTC1	10150.1	10591.1	6430.66	7204.72	6095.74	5903.62
YAL035W	FUN12	13308.9	13746.7	6327.34	7537.21	2691.53	2721.41
YDR272W	GLO2	5288.56	5878.91	6752.16	8085.78	10437.8	9843.15
YDR100W	TVP15	5728.79	6377.74	7092.12	8988.77	9259.02	8720.66
YPL273W	SAM4	13683.9	14921	6787.49	7988.94	1469.48	1297.65
YMR062C	ARG7	12341.4	13260.1	7861.39	9704.2	1459.25	1494.05
YGL148W	ARO2	14978.4	15925.4	5468.48	6598.27	1540.13	1605.22
YLR420W	URA4	11973.7	12834.8	8135.46	10114.2	1511.84	1517.71
YOL126C	MDH2	8767.51	9334.46	9047.66	10813.7	3825.73	4279.37
YDR427W	RPN9	6720.53	7235.46	6856.55	8353.74	8383.73	8505.61
YDR210W	YDR210W	9798.96	10697.8	5700.19	6503.77	7403	5925.89
YDR328C	SKP1	8364.64	9082.92	6772.34	8106.73	6686.88	6883.93
YBR214W	SDS24	1934.77	1975.95	11624.7	12035.1	9500.05	8799.57
YGR132C	PHB1	7146.4	7849.65	7501.79	8917.53	7131.28	7319.51
YPR108W	RPN7	7747.68	8147.13	5898.66	7177.54	8078	8816.35
YHR190W	ERG9	8285.02	8486.64	6792.8	7915.09	6967.88	7290.84
YMR276W	DSK2	8510.54	8318.52	5624.89	6282.18	8288.02	8555.41
YJR109C	CPA2	10834.8	11391.7	9716.94	12147.9	751.683	711.528
YEL040W	UTR2	17366.4	18275.8	2957.17	3383.51	1733.87	1758.52
YBL041W	PRE7	7653.68	8044.6	6081.19	7583.86	7977.75	8104.4
YML056C	IMD4	13697.7	14571.2	6769.54	8185.95	1211.49	933.312
YMR058W	FET3	13122.1	13203.9	5350.63	6370.54	3719.28	3534.88
YGR055W	MUP1	14739.9	14789.6	5692.8	6638.2	1564.12	1823.5
YER036C	ARB1	12564.5	13171.2	5312.59	6374.17	3868.98	3790.4
YLR060W	FRS1	12346	12960.3	6467.64	7829.29	2671.31	2714.85
YAR002C-A	ERP1	10960.7	11403.9	6880.67	8042.66	3813.62	3663.54
YDR483W	KRE2	9723.01	10376	6732.38	8010.96	4906.96	4914.91
YDR188W	CCT6	10135.5	10220.5	6310.21	7340.25	5200.14	5286.16
YDR394W	RPT3	7013.43	7292.38	6876.03	8262.05	7448.74	7598.41
YNL016W	PUB1	10543.1	11314.5	7139.31	8486.85	3482.83	3477.92
YLR056W	ERG3	13713.4	14469.5	5861.48	7249.74	1560.02	1547.52
YGR146C	ECL1	1467.92	1504.14	12416.9	14702.8	8952.46	5333.51
YIL041W	GVP36	9166.52	9529.49	6010.24	6688.89	6513.75	6437.45
YER056C	FCY2	11856.1	12498.9	8475.25	9968.74	749.418	732.529
YML085C	TUB1	10212	10420.4	6922.52	7961.62	4279.55	4445.64
YDR487C	RIB3	11115.3	11571.7	7412.04	9181.89	2377.66	2370.47
YIL124W	AYR1	5536.87	6127.9	6571.89	7950.29	8643.65	9195.97
YLR270W	DCS1	3335.05	3468.79	7273.03	8809.7	10743.9	10378.2
YCL011C	GBP2	9882.27	10622.7	6978.75	8266.6	4127.59	4004.67
YML048W	GSF2	6957.48	7452.79	7680.32	8978.74	6355.85	6457.08
YNL180C	RHO5	8215.86	8846.36	9057.35	10526	3537.32	3681.79
YKL195W	MIA40	5730.31	6075.56	7666.11	9283.58	7282.26	7592.73
YNL322C	KRE1	6324.88	6284.45	6663.15	7245.35	8847.06	8145.61
YDL078C	MDH3	7373.9	8001.95	8688	10268.5	4374.73	4767.93
YGR260W	TNA1	7171.04	7499.31	7947.93	9541.07	5872.41	5440.98
YER037W	PHM8	1267.64	1362.25	6138.17	7450.58	14606	12621.8
YLR378C	SEC61	9930.29	9553.81	6284.34	6283.05	5938.33	5440.25
YBR256C	RIB5	8190.81	8636.09	7813.72	9622.87	4569.41	4518.69
YNL130C	CPT1	9248.32	9631.15	5308.96	6628.74	5855.73	6609.09
YJL196C	ELO1	8695.69	8984.4	6328.29	7524.32	5592.4	6026.53
YFR044C	DUG1	7752.81	8257.14	6396.37	7661.15	6371.93	6664.58
YLR229C	CDC42	10609.7	11134.4	6623.54	8351.39	3034.25	3179.78
YJR148W	BAT2	5643.51	5753.75	5740.03	6764.48	8399.87	10560.7
YGR267C	FOL2	8686.83	9368.42	6861.61	8462.41	4751.88	4721.89
YLR192C	HCR1	11486.3	11588.2	5467.02	5924.32	4209.61	4174.98
YEL046C	GLY1	11828.2	11934.4	6872.18	7587.78	2483.23	2100.62
YAL042W	ERV46	10233.7	10778.4	6550.56	7889.17	3490.25	3824.84
YDR388W	RVS167	7598.02	7791.61	6911.17	7812.85	6171.69	6414.23
YMR295C	YMR295C	9117.85	9889.57	6187.25	7647.6	4831.77	4968.97
YJL002C	OST1	10413.5	11162.5	6007.04	7371.97	3817.32	3865.53
YFL034C-A	RPL22B	14524.2	15685.6	5292.62	5703.11	743.898	682.684
YJL142C	IRC9	2309.82	2216.56	10143.4	11131.6	8982.3	7738.14
YDR433W	YDR433W	6303.59	6544.3	5753.43	5734.47	9602.27	8572.17
YLR350W	ORM2	3988.55	4197.5	11833.5	13333.1	4924.73	4218.8
YOR210W	RPB10	12013.7	12947.9	5657.51	6472.52	2752.25	2640.36
YLR179C	YLR179C	11917.6	12233.2	5603.42	6213.23	3446.13	3047.06
YMR071C	TVP18	7419.3	7906.05	7778.72	9192.34	4949.95	5201.37
YDR341C	YDR341C	12664.1	13276.5	5899.54	7347.62	1597.5	1639.58
YOR310C	NOP58	15024.8	15711.2	4500.58	5178.18	1082.98	874.426
YER048C	CAJ1	7745.18	8047.29	6007.65	6996.8	6629.51	6763.89
YBR283C	SSH1	10245.5	10908.2	6501.12	7807.33	3202.61	3490.15
YGR244C	LSC2	6986.52	7534.34	7945.19	9846.5	4279.38	5538.69
YJL174W	KRE9	6955.73	7509.77	5828.43	7293.79	7262.7	7214.67
YNL157W	IGO1	6028.8	6202.21	7775.18	9332.12	6523.54	6201.01
YBR058C-A	TSC3	8916.16	9480.4	6177.49	7333.39	5137.54	4952.57
YHR096C	HXT5	196.095	190.187	2467.86	2770.17	19397.7	16946.5
YBR026C	ETR1	4573.05	4928.36	5197.6	6300.61	10098.2	10864.6
YNL070W	TOM7	8347.18	9391.73	5729.76	6616.22	6023.54	5817.54
YDL143W	CCT4	10124.4	10662.7	6110.21	7519.62	3525.24	3969.44
YLR395C	COX8	6633.6	7068.05	6433.36	7357.69	7667.24	6742.78
YOR089C	VPS21	5356.19	5650.67	7093.13	8539.19	8023.19	7224.24
YGR130C	YGR130C	3448.09	3550.29	7771.39	8976.41	9179.09	8907.09
YCL025C	AGP1	3753.64	3899.78	13452.3	15641.3	2884.33	2168.75
YHR089C	GAR1	13406.4	14577	5428.89	6088	1174.39	1100.54
YDL182W	LYS20	12648.2	12998.2	6369.68	7193.57	1198.55	1257.68
YDR399W	HPT1	10780.3	11677.6	7347.1	9183	1341.49	1335.6
YBL001C	ECM15	7329.76	8164.56	4765.15	6056.83	7667.11	7660.43
YFL005W	SEC4	7596.97	8174.8	6764.1	7866.95	5626.8	5603.83
YFR010W	UBP6	6042.85	6301.06	6359.07	7496.94	7715.46	7637.29
YNR036C	MRPS12	6780.82	7398.37	7086.13	8871.16	5457.59	5856.03
YLR208W	SEC13	8935.74	9459.67	6337.31	7667.05	4514.72	4491.08
YPL010W	RET3	9376.99	10090.7	5891.51	7451.42	4189.16	4387.84
YLR250W	SSP120	6942.63	7254.06	6397.3	7901.46	6410.4	6466.85
YBL056W	PTC3	6976.57	7496.48	6935.73	8243.36	5729.09	5910.1
YGR175C	ERG1	11193.2	12003	4379.42	5687.77	4015.85	3977.16
YNL149C	PGA2	10553.3	11202.8	5881.74	6801.29	3311.01	3467.58
YER148W	SPT15	10137.6	10778.4	5754.51	6746.06	4003.72	3715.27
YOR344C	TYE7	2561.88	2706.77	13816.5	16099.7	3526.28	2351.53
YKL182W	FAS1	12385.1	12878.3	5613.95	6674.94	1720.92	1748.7
YPR191W	QCR2	5623.05	5690.11	7348.72	8247.95	7465.38	6635.95
YBL058W	SHP1	6637.97	7081.57	6086.27	7365.88	6660.77	7111.77
YOR198C	BFR1	9903.81	10275.6	5853.6	6795.88	4268.57	3835.87
YKR014C	YPT52	6787.23	7102.02	5734.84	6695.15	7356.16	7256.71
YER053C	PIC2	1602.71	1761.66	13883.5	15985	3671.01	4023.97
YMR099C	YMR099C	7713.33	8151.44	5536.23	6589.98	6369.85	6520.94
YFR009W-A	YFR009W-A	8771.32	8993.67	7197.27	8732.06	3425.14	3742.38
YGR027W-B	YGR027W-B	7563.1	7882.06	6835.09	8509.38	5052.06	4901.36
YNL327W	EGT2	8134.43	8210.97	8688.79	9947.77	2280.09	3459.03
YOR327C	SNC2	7787.68	8146.07	5440.81	5859.91	6673.74	6788.45
YGR189C	CRH1	10052.2	10773.6	5588.58	6362.37	3777.04	4113.95
YDR003W-A	YDR003W-A	3203.25	3250.75	8298.26	9260.91	9441.32	7201.53
YOR273C	TPO4	2375.71	2502.34	8403.88	9551.87	9647.39	8166.16
YKL181W	PRS1	11631.9	12532.3	6074.88	7437.11	1491.02	1471.93
YHR049W	FSH1	5707.54	5814.44	4742.68	5483.57	9853.05	8873.64
YKL013C	ARC19	6694.68	7254.84	5882.26	6774.16	7011.42	6790.91
YDR178W	SDH4	3249.67	3437.1	7375.06	8761.4	8990.03	8535.32
YPR016C	TIF6	11094.2	12020.4	5950.41	7011.92	2117.29	2137.57
YOR309C	YOR309C	13861.6	13980.8	4554.4	5200.61	1595.56	1116.26
YKR048C	NAP1	7754.41	8179.67	6657.56	7068.15	5447.79	5191.4
YML001W	YPT7	8338.18	9257.14	6596.41	7880.32	3984.51	4230.78
YLR064W	PER33	3968.52	4236.05	4925.95	5511.52	11844.5	9771.05
YEL001C	IRC22	10925.8	11595.8	5090.16	6218.77	3235.49	3161.91
YKL196C	YKT6	8697.78	9614.13	4926.85	5954.15	5374.33	5600.29
YJR025C	BNA1	6982.74	7689.88	6343.9	7832.62	5609.71	5684.58
YLR153C	ACS2	10502.3	10996.5	6439.69	7965.02	2034.22	2189.34
YLR372W	SUR4	13749.5	14460.2	4061.35	5147.81	1369.01	1328.25
YJR077C	MIR1	8521.22	8577.93	5567.86	6466.78	5848.11	5093.06
YLR252W	YLR252W	1534.44	1641.18	7552.76	9216.4	10833.7	9247.03
YDL232W	OST4	8517.65	9336.26	6151.1	7489.71	4150.35	4330.07
YKL007W	CAP1	6559.39	6907.35	7183.37	8771.8	5123.34	5350.82
YOR185C	GSP2	3477.15	3714.62	5159.06	6048.44	10938.6	10459
YHR020W	YHR020W	11787.9	12218.3	6325.65	7863.26	856.424	715.709
YLR262C-A	TMA7	11095.3	11904	4566.71	5009	3594.69	3485.6
YLR370C	ARC18	6350.32	6907.97	5151.47	5954.77	7821.06	7464.27
YMR235C	RNA1	11019.4	11100.1	5519.99	6555.19	2636.79	2753.4
YNL052W	COX5A	6424.06	7145.16	6590.25	8114.17	6132.89	5143.56
YDL095W	PMT1	8952.86	9208.83	5815.23	6557.1	4559.24	4446.58
YDR365C	ESF1	7183.73	7396.99	8127.28	9518.34	3973.12	3328.95
YMR170C	ALD2	914.003	1003.04	3889.91	4832.93	15278.5	13594.5
YLR244C	MAP1	9749.4	10385.2	6074.16	7205.38	3142.82	2946.03
YOL059W	GPD2	6999.37	7204.33	7497.33	8364.7	5039.35	4343.79
YGR157W	CHO2	10238.7	10632	6227.34	7742.67	1922.41	2625.29
YBR173C	UMP1	7042.69	7488.42	5735.48	6792.43	5950.42	6353.85
YMR241W	YHM2	13069.7	13888.7	4351.43	5290.6	1313.89	1436.37
YER031C	YPT31	10889.1	11461.6	4874.46	5868	2869.37	3342.71
YPR063C	YPR063C	9100.45	9049.73	6415.83	7150.55	3626.04	3960.14
YJR014W	TMA22	9687.26	10068.7	5738.71	6388.01	3795.98	3596.87
YHR128W	FUR1	12438.7	13137.5	5194.61	5723.63	1370.15	1334.75
YNR021W	YNR021W	9877.8	10480.7	6440.71	7627.17	2288.18	2371.25
YCR082W	AHC2	6120.98	6766.18	4145.71	5064.23	8551.38	8404.76
YIL156W-B	YIL156W-B	6292.79	5967.47	5844.14	6518.33	7195.24	7234.01
YGL026C	TRP5	10853.1	10932	5691.09	6602.24	2380.13	2548.21
YOR361C	PRT1	10311	11048.1	6678.62	8080.64	1442.01	1385.01
YEL024W	RIP1	4322.53	4718.36	6734.12	8257.62	8145.97	6755.94
YBR053C	YBR053C	3626.21	3745.43	5181.26	6306.02	10012.1	10046.8
YER025W	GCD11	11681.6	12182.7	5454.74	6413.91	1557.25	1576.09
YPR187W	RPO26	12537.5	13698.5	4233.73	4866.36	1756.29	1732.32
YFR052W	RPN12	6268.44	6974.22	5749.66	6817.79	6329.2	6677.12
YDL181W	INH1	3975.43	4416.68	5416.72	6870.6	9541.87	8587.97
YOL097C	WRS1	11145.5	11918.6	5336.99	6786.4	1860.17	1738.84
YBR056W	YBR056W	3212.07	3451.32	6516.48	7703.72	8952.28	8849.64
YML126C	ERG13	11314.4	11751.2	5292.01	6495.68	1763.97	2066.47
YOR157C	PUP1	6859.9	7104.6	5305.59	5829.31	6619.36	6955.07
YJR007W	SUI2	10535.5	11202.5	5695.77	6522.87	2332.2	2330.52
YMR031C	EIS1	4184.42	4367.75	8637.38	10138.7	5308.34	5899.75
YIL033C	BCY1	4272.14	4436.88	7136.73	8184.09	7212.65	7224.4
YMR196W	YMR196W	1272.57	1398.99	5933.75	6856.73	10813.9	12113.4
YPR133W-A	TOM5	9101.98	9671.14	5480.37	5318.39	4551.26	4264.44
YJR029W	YJR029W	7202.51	7446.86	6404.81	7904.45	4797.63	4603.55
YHR001W-A	QCR10	3970.87	4061.25	6747.78	7857.45	8302.47	7390.9
YLR113W	HOG1	7357.62	7570.72	6768.39	8184.53	4234.23	4207.21
YLR399C	BDF1	5995.49	5867.29	5955.42	6398.29	7528.45	6480.06
YFL010C	WWM1	7670.3	8003.65	4503.04	5003.82	6487.09	6421.27
YLR314C	CDC3	8325.95	8728.35	5786.41	6864.93	3968.49	4380.03
YMR092C	AIP1	5737.68	6129.02	5626.68	6961.43	6232.93	7245.7
YBR159W	IFA38	9124.08	9690.16	5643.46	6503.35	3358.77	3593.86
YGR182C	YGR182C	4127.12	4263.96	6527.69	8121.9	8158.67	6616
YNL134C	YNL134C	6925.84	7146.46	5181.49	6168.56	6317.82	6064.35
YER003C	PMI40	9656.95	9885.77	5411.77	6209.21	3430.5	3207.93
YKL094W	YJU3	4584.3	4939.13	6055.3	7600.34	7610.61	6879.57
YPR041W	TIF5	11322.5	12198.9	4977.36	6108	1477.74	1582.83
YBL026W	LSM2	8687.09	9462.57	6801.26	8350.02	2131.08	2214.78
YML120C	NDI1	2367.19	2408.28	9534.82	11470.6	6659.73	5202.75
YMR110C	HFD1	2768.07	2964.19	6986.86	8610.25	8272.2	8034
YDR172W	SUP35	10758	11350	5348.26	6459.15	1688.24	1908.08
YIL142W	CCT2	9228.73	9481.63	5028.22	5954.01	3673.1	4145.53
YNL044W	YIP3	9331.98	9861.03	5005.93	6042.46	3556.17	3688.87
YOR168W	GLN4	9908.34	10297.7	5972.74	7176.85	2016.56	2055.33
YPR148C	YPR148C	6066.85	6486.05	7699.88	9194.04	3907.33	4064.11
YER145C	FTR1	13181	12996.8	3096.59	3648.46	2103.98	2374.47
YMR243C	ZRC1	9787.03	10252.8	5721.01	6844.04	2366.29	2415.02
YGL225W	VRG4	11672.3	11932.1	4334.91	5139.27	2128.51	2141.27
YDL212W	SHR3	9832.4	10272.4	5782.96	7087.59	2149.38	2179.08
YPR183W	DPM1	8982.78	9026.31	5997.74	6537.19	3544.67	3211.74
YBR177C	EHT1	7003.73	7409.19	5345.67	6045.11	5570.5	5871.97
YLR432W	IMD3	11948.2	12239.7	5217.7	5987.04	988.541	853.118
YJL123C	MTC1	6827.18	7364.81	6281.95	7692.25	4324.17	4534.99
YGL062W	PYC1	3955.43	3968.59	9332.92	9760.94	4221.78	5772.95
YPL163C	SVS1	10840.3	11333.8	5721.7	6011.77	1661.64	1356.31
YDR212W	TCP1	8781.64	8899.45	5384.66	6232.04	3573.01	3993.1
YDR055W	PST1	4960.28	4997.39	3157.38	4064.81	8895.36	10702.2
YFR047C	BNA6	5175.66	5267.67	5817.85	6808.21	6954.63	6663.95
YER074W-A	YOS1	7480.77	7556.92	6021.61	7058.48	4134.09	4415.32
YPR033C	HTS1	10827.8	11381	5183.59	6330.58	1397.29	1523.4
YKL066W	YKL066W	4770.27	5236.9	4862.83	6133.5	8088.78	7471.65
YEL002C	WBP1	8382.56	8849.09	5277.08	6460.04	3789.8	3803.48
YER159C	BUR6	5881.66	6356.34	5852.07	6961.94	6245.04	5205.75
YDR298C	ATP5	7368.58	7779.92	6353.06	7532.77	3917.26	3536.01
YHR068W	DYS1	10990.4	11165.6	4734.68	5927.25	1817.94	1837.33
YMR145C	NDE1	7246.14	7560.07	6638.49	8155.41	3407.72	3309.69
YFR017C	IGD1	595.579	593.036	12447.5	13624.9	4659.72	4293.19
YBR154C	RPB5	10477	10979.5	5116.23	5786.64	1900.51	1947.94
YPR110C	RPC40	11364.3	11959.2	5031.48	6105.35	887.171	761.258
YGR231C	PHB2	6181.01	6634.31	5425.01	6371.09	5407.74	6021.74
YPL160W	CDC60	10661.9	11090.3	5475.14	6700.82	1005.52	1057.09
YLL041C	SDH2	3418.7	3634.16	6801.44	8165.96	7174.36	6782.87
YHR200W	RPN10	6500.55	6937.73	5462.13	6022.95	5260.55	5773.67
YGL022W	STT3	8799	8813.4	5125.97	5723.58	3696.66	3772.84
YER138C	YER138C	6669.01	7068.04	6028.21	7514.52	4317.98	4300.85
YER081W	SER3	7880.92	8311.02	6659.15	7935.34	2770.65	2330.21
YER088C	DOT6	4963.98	5066.56	9182.57	9385.04	3657.69	3574.73
YIL094C	LYS12	10219.9	10802.8	5401.84	6748.25	1253.73	1318.65
YAL023C	PMT2	8995.21	9110.38	4942.32	5510.62	3683.75	3473.39
YLL023C	POM33	3261.38	3396.8	6768.23	7098.4	7756.33	7405.26
YOR153W	PDR5	9108.86	9303.04	4852.37	6011.94	2753.66	3647.87
YIR038C	GTT1	3858.85	4168.78	4201.02	4780	9062.36	9604.35
YOL103W-B	YOL103W-B	6599.54	6996.72	5978.69	7486.09	4267.05	4285.25
YAL016W	TPD3	5239.23	5477.57	6500.27	7803.36	5163.22	5282.3
YML039W	YML039W	6594.8	6922.06	5906.59	7503.31	4256.51	4281.3
YER079W	YER079W	1853.38	2012.3	8738.89	10189.5	6526.56	6124.43
YOR045W	TOM6	7583.33	8137.68	5434.07	6665.21	3859.54	3752.98
YDR365W-B	YDR365W-B	6683.81	6952.53	5884.02	7437.25	4245.1	4188.86
YDL131W	LYS21	10585.9	11008.3	5233.64	5935.9	1263.45	1361.78
YLR342W	FKS1	10407.6	10811.9	4371.84	5330.33	2172.4	2279.19
YOR335C	ALA1	10528.3	10904.9	5367.79	6513.01	1005.1	1037.87
YIL116W	HIS5	8009.96	8356.26	5890.66	7170.44	3048.08	2852.32
YPL257W-B	YPL257W-B	6656.29	6956.19	5881.94	7386.01	4231.49	4187.93
YKR001C	VPS1	7195.1	7561.01	5401.76	6569.97	4161.37	4395.08
YDL067C	COX9	6502.34	6638.6	5907.35	6716.61	5155.33	4342.79
YJL014W	CCT3	8447.6	8934.23	5084.58	6311.95	3097.35	3377.17
YHR146W	CRP1	7391.19	7849.48	5445.9	6118.87	4244.11	4154.85
YJR064W	CCT5	9136.88	9885.08	4393.16	5292.48	3086.72	3406.67
YGL077C	HNM1	9913.07	10437.2	4260.75	5212.63	2525.86	2820.93
YGL226C-A	OST5	8963.39	9847.87	4746.32	5638.02	3046.48	2919.74
YAR009C	YAR009C	6577	6925.78	5636.02	7016.16	4514.86	4361.46
YGR264C	MES1	10326	10960.1	4836.16	5892.38	1475.35	1489.72
YBR158W	AMN1	7733.11	8026.61	6511.98	7957.79	2033.29	2643.97
YBL029C-A	YBL029C-A	2707.38	3076.74	10243.5	12189.6	3684.82	2993.77
YLR157C-B	YLR157C-B	6553.24	6865.07	5733.14	7315.14	4239.17	4157.66
YNL190W	YNL190W	9725.86	9837.5	3351.69	3788.71	4240.81	3900.91
YLR248W	RCK2	4213.51	4470.3	5882.48	7112.69	6692.98	6407.72
YGL137W	SEC27	7904.98	8134.03	5571.08	6765.15	2993.3	3359.43
YML052W	SUR7	8791.21	9325.14	4430.27	5445.32	3161.45	3502.84
YNL189W	SRP1	7604.04	8218.39	5573.81	6895.1	3011.35	3280.54
YBR234C	ARC40	6040.86	6144.59	5490.93	6645.43	5062.71	5197.81
YML022W	APT1	10837.8	11579.9	4526.93	5623.64	961.617	951.891
YJL008C	CCT8	8672.54	8956.02	5026.44	6149.76	2683.33	2962.99
YBL050W	SEC17	5084.23	5485.8	5848.38	6886.12	5510.26	5595.94
YPR181C	SEC23	7016.09	7133.84	5281.43	5655.13	4624.03	4638.45
YHR163W	SOL3	7576.84	8282.88	4092.38	4740.34	4657.54	4960.69
YKL033W-A	YKL033W-A	7314.88	7749.99	6134.18	7473.47	2759.15	2833.35
YOR099W	KTR1	7574.5	8233.73	5118.37	6291.23	3574.57	3447.48
YDR261C-D	YDR261C-D	6468.65	6744.59	5711.95	7155.24	4038.69	4115.66
YHR025W	THR1	11471.3	11424.6	4183.95	4419.16	1412.92	1305.56
YFL022C	FRS2	10345.5	10626.5	4768.5	5588.44	1421.23	1454.95
YMR074C	YMR074C	7948.05	8133.23	4555.16	5271.62	3725.33	4454.46
YBL091C	MAP2	7494.85	7951.8	5591.82	6197.99	3444.57	3399.32
YOL030W	GAS5	8342.37	8613.74	4853.2	5586.2	3266.86	3410.9
YER057C	HMF1	8825.69	8653.59	5079.55	5755.45	2786.59	2903.93
YOR128C	ADE2	5730.58	5914.65	6409.77	7152.12	4164.21	4527.56
YAL007C	ERP2	8354.14	8728.87	5035.09	6062.51	2858.16	2754.5
YCL001W	RER1	7763.74	8174.5	5096.28	5989.78	3339.35	3339.67
YPR158C-D	YPR158C-D	6439.93	6603.89	5635.71	7084.54	3908.79	4011.66
YKL207W	AIM27	7440.94	7595.44	5594.57	6475.4	3243.58	3287.25
YKL024C	URA6	8933.33	9483.3	5505.86	6081.33	1837.48	1793.4
YBR151W	APD1	5284.72	5491.33	5548.55	6894.51	5257.45	5129.18
YDR151C	CTH1	2342.59	2513.67	6343.11	7584.08	8204.74	6571.6
YBR069C	TAT1	6235.08	6598.21	8467.25	10348.5	968.383	938.904
YLR227W-B	YLR227W-B	6409.38	6610.29	5642.16	7040.91	3891.01	3962.07
YLR251W	SYM1	1253.18	1317.34	6444.23	8031.94	8523.59	7949.38
YOR220W	RCN2	2119.92	2344.23	6848.93	8439.81	7361.79	6399.33
YKL103C	LAP4	2243.13	2277.39	3588.87	4272.79	10977.4	10153.3
YOR224C	RPB8	11088.2	10826.4	4319.49	4454.02	1429.94	1392.2
YER090W	TRP2	9446.5	10031.3	4882.01	5715.83	1743.35	1675.3
YCR097W	HMRA1	4496.06	4855.3	6119.25	6510.99	5989.72	5522.45
YMR174C	PAI3	745.358	898.732	2559.3	3060.63	12444	13742.7
YKL054C	DEF1	6879.33	7208.87	5179.66	6223.19	3809	4092.22
YJR027W	YJR027W	6273.49	6596.27	5476.78	7040.91	3983.21	3983.49
YNL155W	YNL155W	4129.48	4313.07	3618.68	4185.93	8396.11	8693.87
YBL040C	ERD2	6258.58	6515.65	5300.83	6400.67	4518.9	4303.01
YAL030W	SNC1	5063.73	5033.84	4685.08	4875.47	6718.81	6898.04
YMR022W	UBC7	4113.88	4649.53	4956.87	5907.06	7057.23	6587.88
YMR149W	SWP1	7360.23	7797.57	5179.9	6042.57	3444.41	3431.89
YDL066W	IDP1	8271.1	8547.5	5242.52	6186.72	2410.15	2586.58
YGR256W	GND2	177.147	188.917	1020	1121.04	16151	14547.2
YLR038C	COX12	4953.2	5325.91	5322.3	6525.74	5974.55	5052.87
YGL234W	ADE5_7	9461.75	9747.72	5334.77	6004.7	1235.37	1363.64
YDR098C	GRX3	7778.15	8627.51	5341.19	6335.41	2502.18	2551.8
YDR533C	HSP31	1864.48	2036.75	1974.75	2513	13377.9	11350.3
YMR203W	TOM40	6991.94	7183.46	5060.03	5859.37	3980.33	4025.79
YMR200W	ROT1	5754.34	6217.29	5206.98	6101.47	4894.5	4903.35
YJL111W	CCT7	8899.63	9389.64	4201.17	4995.15	2697.86	2889.17
YDR168W	CDC37	5296.3	5660.08	4699.21	5633.09	5850.08	5880.89
YJL141C	YAK1	1788.06	1797.56	8556.89	9597.01	5724.87	5554.53
YHR137W	ARO9	1758.94	1766.45	3275.43	3582.42	11180.4	11455.1
YNL287W	SEC21	6458.08	6829.06	5456.28	6638.6	3615.97	3972.43
YNR016C	ACC1	8797.44	8920.6	5112.72	5762.72	2061.14	2301.47
YDR404C	RPB7	6680.25	7139.12	5811.64	6615.82	3275.47	3369.55
YPL145C	KES1	7106.82	7322.93	5329.79	6409.77	3338.14	3345.91
YMR027W	YMR027W	5261.49	5657.16	5316.53	6306.44	5063.83	5141.67
YMR298W	LIP1	5761.6	6286.99	5285.72	6233.79	4724.71	4406.86
YDR177W	UBC1	6493.58	6833.51	5391.36	6591.66	3456.47	3911.04
YMR121C	RPL15B	7025.82	7374.66	5112.34	5937.88	3611.02	3522.14
YNL173C	MDG1	3116.14	3220.26	7564.67	8852.2	4939.8	4848.6
YFR024C-A	LSB3	5543.31	5741.36	4886.24	5952.65	5023.15	5391.17
YFR051C	RET2	7267.62	7325.9	4522.87	4861.96	4305.81	4210.67
YDL051W	LHP1	9600.55	10327.8	4779.96	5660.01	1116.3	957.599
YGR103W	NOP7	9637.08	10116.4	5046.58	6019.77	861.328	740.856
YGR169C-A	YGR169C-A	6513.51	7127.89	5440.37	6371.73	3617.34	3337.92
YNL200C	YNL200C	1765.34	1973.96	4516.27	5397.32	9291.85	9463.54
YIL155C	GUT2	2136.34	2098.59	6253.01	6759.17	7153.26	7851.98
YPL094C	SEC62	8027.38	8171.42	4675.17	5609.74	2910.01	2770.83
YKR043C	SHB17	9800.39	10400.5	4543.16	4762.29	1348.86	1247.36
YPL117C	IDI1	8573.29	9299.1	5043.05	5837.98	1617.11	1697.16
YDR378C	LSM6	7304.59	7934.67	4803.41	5778.68	3087.95	3102.02
YOR176W	HEM15	4241.1	4507.86	6389.43	7739.3	4561.37	4558.06
YDL070W	BDF2	5589.54	6062.2	4812.31	5499.23	5574.52	4458.18
YMR261C	TPS3	2280.21	2344.71	6136.09	7011.79	7399.74	6821.46
YML009C	MRPL39	6774.65	7214.75	4780.56	5852.92	3535.13	3813.04
YNL084C	END3	5560.03	5842.18	4689.35	5685.77	5038.58	5154.56
YGR159C	NSR1	11670.6	12055.6	2823.89	3091.33	1274.53	1052.63
YAR027W	UIP3	3574.86	3755.92	6136.86	7585.6	5464.71	5394.34
YDL157C	YDL157C	9537.82	10269	3739.56	4561.57	1885.64	1914.17
YER122C	GLO3	7629.89	7968.02	4656.96	5630.07	2969.63	3028.1
YKR013W	PRY2	10028.1	10619.5	4179.29	4788.14	1243.19	1019.51
YPR073C	LTP1	6034.48	6621.74	4353.87	5528.16	4571.61	4741.11
YKL043W	PHD1	3152.59	3269.92	9271.64	9905.31	3433.2	2803.6
YBR218C	PYC2	7073.62	7092.07	5804.06	6253.13	2805.13	2752.63
YJR070C	LIA1	10313.5	10979.7	4425.35	4797.34	715.208	535.744
YGR044C	RME1	4019.93	4074.05	5646.26	6727.75	5300.38	5920.96
YKL077W	YKL077W	6819.96	7409.45	4801.86	5979.52	3352.39	3300.41
YBR187W	GDT1	9331.31	9832.51	4655.69	5199.48	1307.13	1307.72
YOR323C	PRO2	8510.79	8712.65	4567.29	5017.65	2390.47	2403.96
YJL124C	LSM1	8005.21	8243.06	4380.55	5429.58	2772.36	2731.03
YPR169W-A	YPR169W-A	7579.91	8285.59	4782.59	6145.28	2313.31	2436.9
YBR287W	YBR287W	2756.74	2948.7	5899.92	7111.87	6721.69	6045.54
YER052C	HOM3	9475.81	9931.83	4344.26	4853.59	1482.56	1366.43
YMR246W	FAA4	9102.67	9123.55	5473.29	5907.75	926.061	888.529
YGL220W	FRA2	7431.73	7863.04	4005.97	5051.73	3570.27	3440.62
YER112W	LSM4	6587.33	7217.37	5528.05	6797.77	2577.9	2626.26
YBR088C	POL30	10094.5	10832.5	2954.42	3463.04	2045.81	1884.9
YDR368W	YPR1	4811.37	5058.03	5504.84	6904.25	4500.1	4496.35
YJL143W	TIM17	7609.67	7978.38	4580.23	5364.93	2721.85	2987.78
YLR330W	CHS5	5483.93	5798.73	5940.82	7074.08	3413.42	3483.4
YGR207C	CIR1	5539.02	5961.98	5805.6	6567.55	3515.71	3781.41
YGR234W	YHB1	8677.67	9162.88	4919.83	6143.97	1140.19	1078.36
YKL100C	YKL100C	4131.36	4186.16	5584.02	6635.59	5265.78	5296.37
YJR059W	PTK2	2694.19	2709.96	6309.95	6697.46	6284.48	6387.08
YNL147W	LSM7	6008.05	6478.09	5084.17	6358	3658.48	3488.01
YGR105W	VMA21	8067.15	8841.48	4167.76	4937.18	2526.89	2494.9
YPL178W	CBC2	6435.01	6716.63	5688.73	6998.85	2530.65	2622.66
YGR295C	COS6	5165.79	5637.08	6159.36	7452.95	3091.48	3366.89
YOR065W	CYT1	3814.66	3820.93	6076.83	6270.14	5695.77	5191.64
YPL232W	SSO1	5714.93	5910.18	5301.65	6030.49	4038.35	3830.45
YDR238C	SEC26	6659	6965.25	4964.04	6014.2	2983.14	3201.18
YCR011C	ADP1	3688.34	3978.8	5311.06	6538.41	5397.27	5871.92
YPL262W	FUM1	5399.41	5392.82	4090.84	4549.19	5610.29	5741.38
YOL077W-A	ATP19	5797.4	6335.57	3486.51	4306.52	5690.15	5133.66
YDR046C	BAP3	7205.4	7512.95	6659.65	7681.86	810.411	840.588
YER048W-A	ISD11	5764.71	6043.03	4957.36	5732.08	4168.61	4018.52
YOR008C	SLG1	3917.69	4213.68	5407.26	6455.12	5476.73	5178.85
YDR346C	SVF1	8612.13	9156.28	4059.69	4932.29	1908.82	1957.32
YGL080W	FMP37	3876.63	4260.36	6029.54	7390.66	4618.23	4444.45
YAR015W	ADE1	7751.02	8114.16	5228.14	6099.26	1587.22	1793.71
YDR056C	YDR056C	6662.86	7086.12	5057.48	6313.22	2561.17	2693.82
YHR097C	YHR097C	1862.41	1930.63	8788.83	8975.01	4366.12	4412.05
YML101C	CUE4	2898.31	3188.9	4830.63	5327.2	8214.22	5836.22
YKL109W	HAP4	1301.32	1395.6	11965.3	14171.6	782.082	656.442
YDR062W	LCB2	7189.25	7689.27	4661.02	5796.32	2371.45	2486.95
YDR373W	FRQ1	5727.4	6220.42	3870.82	4984.55	4608.37	4770.12
YDL092W	SRP14	6770.05	7659.71	4134.22	5170.17	3340.08	3072.6
YBR092C	PHO3	10835.8	11333.2	3000.67	3765.4	592.63	611.482
YBR086C	IST2	5935.99	6177.25	4921.17	5722.92	3627.97	3744.06
YKL104C	GFA1	6267.86	6633.42	3939.73	4812.31	4091.35	4330.47
YNR014W	YNR014W	1109.74	1279.79	9932.35	11319.7	3452.52	2960.27
YBR096W	YBR096W	5807.37	5959.18	4159.05	4805.79	4610.12	4711.93
YIR022W	SEC11	6369.05	6665.31	5107.48	5934.86	2896.23	3045.22
YGL055W	OLE1	7969.7	8389.21	5024.32	6134.28	1306.08	1181.2
YLR025W	SNF7	5472.2	5580.32	0	5787.04	6786.47	6342.53
YPR137C-B	YPR137C-B	5658	5882.21	4989.84	6243.41	3544.61	3616.29
YML116W-A	YML116W-A	3945.09	4153.71	5731.55	6517.28	5014.41	4520.92
YBR036C	CSG2	4653.01	4947.92	5470.68	6573.67	4063.97	4150.06
YNL156C	NSG2	3679.43	3983.06	4594.92	5808.4	5896.92	5876.84
YPL203W	TPK2	2287.07	2478.08	6483.3	7824.19	5310.4	5365.64
YIL034C	CAP2	4711.44	5063.38	4327.4	5084.32	5126.67	5408.2
YNL121C	TOM70	6521.84	6896.83	4189.37	5065.01	3470.51	3568.19
YDL173W	PAR32	5679.37	6181.87	3967.18	5138.53	4625.4	4119.37
YPR088C	SRP54	7205.62	7529.84	4446.21	5468.38	2461.96	2594.5
YJL192C	SOP4	7236.99	7728.22	3935.62	4701.71	3050.1	2981.32
YKL172W	EBP2	9469.81	9933.39	3841.42	4502.85	952.777	709.208
YOL016C	CMK2	1871.79	2009.09	6902.13	8171.44	5724.73	4714.63
YGL157W	ARI1	4581.76	5017.93	5314.36	5924.43	4272.12	4258.2
YKL009W	MRT4	9402.21	9760.72	3596.72	4472.92	1092.75	967.926
YOR015W	YOR015W	4613.89	4839.67	5127.7	6093.91	4501.32	4058.84
YLL029W	FRA1	3202.55	3140.01	5153.09	5575.34	6353.55	5810.59
YDR139C	RUB1	6743.3	7319.25	3497.39	4317.74	3580.99	3770.93
YLR093C	NYV1	4065.99	4215.95	5865.26	7302.62	3780.63	3966.75
YDR054C	CDC34	4051.93	4311.41	6039.33	7007.75	3954.55	3827.78
YKL023C-A	YKL023C-A	8350.88	8331.8	4519.28	5181.05	1476.26	1329.09
YHR143W-A	RPC10	9695.91	10458	2891.01	3388.25	1332.52	1415.78
YML129C	COX14	3614.12	3736.77	5842.69	6621.13	4841.63	4520.59
YPL204W	HRR25	4818.74	5043.96	5729.17	6698.88	3416.43	3462.28
YMR197C	VTI1	3254.59	3459.23	5751.88	6563.24	5021.62	5056.08
YGR019W	UGA1	2837.27	2981.72	6622.26	7823.83	4318.13	4511.44
YPL087W	YDC1	2368.94	2743.17	5105.94	6042.29	6459.98	6321.77
YLR449W	FPR4	8479.06	8991.72	4478.32	5258.85	1005.38	811.292
YNL100W	AIM37	2859.09	3060.73	6615.86	8276.06	4194.84	3971.73
YLR438W	CAR2	2266.37	2226.84	4019.04	4328.38	7717.13	8394.11
YML045W	YML045W	5432.34	5626.82	4809.94	6078.47	3467.99	3525.25
YER086W	ILV1	9956.3	10307.6	3095.61	3684.18	944.355	932.282
YHR082C	KSP1	2537.17	2522.33	4487.32	5158.27	7341.64	6834.8
YEL037C	RAD23	6265.78	6669.51	4035.56	4561.11	3453.17	3879.61
YDR452W	PPN1	5248.59	5497.04	4776.97	5618.76	3740.51	3901.21
YCR088W	ABP1	5692.63	5671.05	4421.95	4644.49	4005.07	4331.5
YHR110W	ERP5	5236.24	5772.22	4380.57	5464.7	3792.9	4065.91
YPL260W	YPL260W	3231.26	3505.25	5498.56	6689.39	5061.99	4690.22
YPL274W	SAM3	7858.79	8324.82	5154.06	5957.34	684.886	665.914
YPL059W	GRX5	5619.74	6353.24	4054.92	4521.96	4076	3897.8
YKR035W-A	DID2	4219.12	4480.43	5557.36	6734.49	3686.55	3822.31
YDR517W	GRH1	3831.95	3957.95	6403.63	7104.35	3661.72	3527.32
YOL123W	HRP1	8122.07	8505.54	3594.49	4377.39	2006.57	1843.51
YER073W	ALD5	10054.9	10573.5	3159.24	3593.91	587.225	440.049
YDR424C	DYN2	5520.83	6050.39	4572.89	5298.69	3404.56	3556.41
YGL087C	MMS2	4267.18	4529.31	4261.7	5007.88	5189.5	5134.52
YCR002C	CDC10	5676.84	5902.7	4990	5867.79	2980.4	2958.95
YNL239W	LAP3	4919.83	5175.66	4171.99	4890.1	4205.37	4958.5
YNL153C	GIM3	6283.44	6972.92	4661.37	5817.73	2287.53	2285.7
YLR079W	SIC1	4166.51	4296.62	5772.22	6230.27	3821.56	4003.6
YHR043C	DOG2	2942.37	3161.88	5982.8	7165.76	4453.81	4570.91
YNL284C-B	YNL284C-B	5222.62	5446.4	4673.35	5904.72	3580.61	3421.17
YHL011C	PRS3	8610.98	9169.74	4193.25	4940.46	710.373	617.819
YDR063W	AIM7	4516.69	4777.75	4875.77	5758.83	4082.71	4173.79
YIL162W	SUC2	1685.44	1589.67	10471.4	12763.6	801.209	837.517
YBL078C	ATG8	1166.67	1328.87	4816.7	5378.56	8229.13	7203.5
YLR351C	NIT3	6163.3	6589.76	4542.18	5246.22	2699.98	2840.27
YFR009W	GCN20	6037.31	6333.3	4771.95	5992.97	2432.92	2481.07
YJR125C	ENT3	4364.8	4621.35	4213.78	5079.7	4770.28	4987.52
YMR012W	CLU1	6680.52	7026.38	4504.44	5485.77	2075.74	2262.44
YER007C-A	TMA20	7252.91	7843.67	3819.2	4550.76	2355.1	2206.33
YOR046C	DBP5	7699.03	8095.47	4294.54	4961.6	1441.14	1535.75
YDR262W	YDR262W	3133.73	3262.11	5391.65	5888.56	5691.16	4658.91
YKL046C	DCW1	5821.92	6290.3	4085.2	4897.34	3422.43	3491.66
YML069W	POB3	6164.26	6595.91	4543.67	5474.27	2473.2	2746.05
YGL231C	EMC4	6112.75	6552.49	4602.12	5611.93	2508.93	2545.93
YER004W	FMP52	5113.62	5459.41	4186.22	5076.9	3692.67	4391.35
YDL135C	RDI1	5698.48	5921.05	4313.72	5272.5	3267.99	3445.15
YDR380W	ARO10	1778.77	1866.01	2228.93	2622.67	8482.33	10847.5
YDR316W-B	YDR316W-B	5234.2	5454.63	4640.18	5803.83	3316.74	3354.81
YEL003W	GIM4	7245.47	7589.54	3853.42	4728.18	2259.79	2120.46
YER063W	THO1	5555.31	5758.33	5194.93	5344.04	2984.76	2945.52
YML072C	TCB3	5430.58	5607.2	5216.02	5821.38	2600.79	3095.85
YOR215C	AIM41	3136.91	3345.25	5153.72	6083.38	4949.68	5099.57
YFR003C	YPI1	2971.43	3322.66	3469.42	4272.78	6952.11	6750.46
YBR116C	YBR116C	117.424	85.1556	2002.08	2041.51	11722.1	11745.7
YGL028C	SCW11	6593.71	6870.36	4914.82	5948.05	1283.52	2078.69
YDR372C	VPS74	6889.19	7319.34	4137.36	4887.53	2122.22	2248.54
YNL305C	BXI1	2080.28	2049.81	4978.52	5882.99	6698.06	5912.97
YDL099W	BUG1	5091.53	5439.63	4421.7	5168.01	3791.54	3683.71
YOL048C	RRT8	1604.92	1684.74	5097.57	6419.04	6792.69	5975.93
YMR038C	CCS1	6531.51	7083.81	4052.26	5111.79	2478.35	2275.73
YLR177W	YLR177W	1037.49	1095.66	7070.1	8140.59	5415.83	4690.94
YBL102W	SFT2	4993.31	5458.26	3520.55	4437.56	4317.15	4720.03
YKR011C	YKR011C	1748.69	1962.5	4734.81	5806.06	6723.66	6446.26
YGR038C-B	YGR038C-B	5179.16	5432.99	4536.07	5731.77	3240.35	3267.26
YMR045C	YMR045C	4850.07	5055.09	4842.88	5993.6	3357.35	3284.49
YMR183C	SSO2	6922.25	7392.75	3514.49	4117.66	2615.63	2763.21
YDL134C	PPH21	4474.84	4876.81	5256.14	6513.73	2987.64	3190.24
YPR173C	VPS4	5574.37	5875.15	3739.44	4395.44	3907.9	3759.56
YBR137W	YBR137W	3182.94	3364.42	2958.38	3499.2	7275.93	6959.24
YDL195W	SEC31	4568	4420.74	4480.81	4732.13	4416.32	4578.83
YOL151W	GRE2	2384.54	2499.09	3094.36	3407.69	8124.19	7678.37
YGL068W	MNP1	5826.95	6208.79	4428.57	5535.62	2522.05	2659.95
YMR272C	SCS7	5633.99	5982.36	5304.13	5902.42	2238.55	2117.81
YDR148C	KGD2	3976.78	4202.22	4544	5275.32	4805.65	4351.29
YBL005W-B	YBL005W-B	4799.96	4989.87	4770.1	5920.73	3397.31	3270.99
YPL129W	TAF14	6128.23	6501.03	4968.41	5555.44	1928.18	2042.55
YDL174C	DLD1	4770.87	4962.5	5267.57	6099.51	2797.87	3208.99
YIL063C	YRB2	4896.24	5330.52	4182.6	4968.49	3948.99	3767.31
YJL178C	ATG27	6087.19	6369.58	3924.46	4729.75	2944.56	3021.57
YGL221C	NIF3	5703.17	5900.5	4142.83	4972.38	3065.08	3283.75
YBR263W	SHM1	7414.77	7564.51	4168.26	4906.86	1444.22	1566.6
YPR158W-B	YPR158W-B	5122.53	5271.82	4459.82	5652.49	3282.6	3266.8
YNL307C	MCK1	6100.37	6284.73	4105.81	4935.86	2637.38	2938.71
YIL109C	SEC24	5245.33	5331.39	4545.34	4957.06	3429	3445.57
YDL145C	COP1	6307.01	6355.22	4227.95	4730.52	2508.79	2802.9
YNL154C	YCK2	5542.34	5738.3	4226.05	5034.14	3174.35	3189.18
YFR037C	RSC8	6287.24	6569.77	4376.42	5199.81	2155.22	2314.84
YGR178C	PBP1	5154.7	5262.61	4412.69	5109.99	3427.3	3523.86
YOR254C	SEC63	6571.16	7022.03	3756.69	4569.6	2518.67	2398.96
YMR050C	YMR050C	5060.35	5233.98	4486.78	5595.25	3182.4	3277.74
YMR264W	CUE1	5321.75	5633.7	4232.96	4911.14	3313.66	3415.29
YKL122C	SRP21	6307.27	6854.9	4794.7	5518.08	1672.31	1672.83
YPL247C	YPL247C	1110.8	1092.01	5446.71	5603.28	7139.36	6419.31
YDR453C	TSA2	682.148	773.763	1944.67	1898.18	10314.2	11193
YDR519W	FPR2	5988.94	6245.59	3644.81	4635.41	3290.9	2990.58
YDL198C	GGC1	8479.49	8721.33	3719.52	4316.93	744.393	794.043
YKR018C	YKR018C	4016.75	4177.54	3890.06	4729.69	4792.5	5089.15
YJL097W	PHS1	6326.11	6689.09	4126.44	4656.87	2400.25	2474.02
YPR004C	AIM45	5723.14	6110.42	4317.23	5300.29	2442.62	2776.22
YJR046W	TAH11	1877.12	1818.8	2743.05	2974.89	9344.24	7889.08
YCL031C	RRP7	5877.04	6396.94	4205.25	4976.71	2653.31	2530.31
YDR190C	RVB1	7156.47	7868.88	3991.67	4772.5	1324.5	1513.25
YLL014W	EMC6	6245.47	6746.26	4156.23	4503.23	2376.15	2557.38
YBR117C	TKL2	91.3978	72.2056	2078.52	2203.25	10641.7	11493.2
YBR269C	FMP21	3151.41	3257	4309.39	4762.89	5714	5327.93
YCR034W	FEN1	9242.29	9581.58	2625.48	3158.59	966.926	924.986
YHR138C	YHR138C	1729.68	1936.66	4072.29	4844.91	7132.35	6730.3
YLR345W	YLR345W	1615.96	1876.05	6658.62	7966.79	4248.65	4063.73
YBL036C	YBL036C	6531.49	6856.11	3253.41	4027.73	2903.78	2807.53
YMR131C	RRB1	8108.63	8623.98	3835.8	4715.34	580.073	498.293
YGR186W	TFG1	4393.6	4678.36	4615	5531.29	3561.22	3525.7
YHR161C	YAP1801	2665.09	2956.33	5724.68	6862.94	3903.54	4140.45
YPL118W	MRP51	4368.6	4536.05	4702	5609.29	3435.86	3598.63
YPR100W	MRPL51	5077.5	5394.12	3737.33	4314.56	3760.77	3961.18
YHR028C	DAP2	3715.77	3874.21	4437.13	5229.24	4341.14	4622.58
YML124C	TUB3	6601.41	6779.5	3230.99	3656.84	2970.52	2979.13
YNL081C	SWS2	3945.4	4353.92	5157.57	6157.16	3222.76	3232.69
YBL032W	HEK2	6398.51	6543.75	4437.75	5120.66	1792.17	1766.85
YOR039W	CKB2	5027	5317.4	4252.41	4879.28	3328.44	3235.37
YER070W	RNR1	9047.82	9520.79	2353.92	2641.83	1274.07	1148.87
YJL062W-A	COA3	3942.92	4063.7	4061.78	4401.71	4854.04	4653.22
YGR229C	SMI1	6148.95	6504.99	4265.94	5293.73	1851.44	1906.7
YER141W	COX15	3026.73	3237.71	5387.76	6217.97	3996.21	4102.58
YKL157W	APE2	3847.38	4098.35	4017.75	5124.96	4316.48	4562.87
YOR042W	CUE5	3956.71	3984.28	4049.26	4277.25	4889.31	4776.8
YLR168C	UPS2	3865.81	4259	2690.72	3377.06	6406.82	5299.66
YDR196C	CAB5	3630.83	3931.28	4947.38	5839.18	3721.68	3825.18
YLR066W	SPC3	6000	6247.78	4489.67	5212.24	1983.54	1950.78
YMR215W	GAS3	6319.32	6761.57	4154.63	4942.94	1877.12	1824.17
YER050C	RSM18	4046.15	4364.46	4796.54	5282.59	3873.32	3514.88
YDL235C	YPD1	5323.37	5764.26	4167	5161.8	2583.62	2823.76
YDL168W	SFA1	4939.72	5156.72	3446.19	4296.99	4019.32	3959.43
YDR384C	ATO3	7423.32	7318.22	3858.29	4209.17	1376.52	1626.79
YKL058W	TOA2	4921.81	5240.3	4172.05	5202.68	3089.18	3174
YHR016C	YSC84	1986.19	2175.77	4852.44	5858.26	5231	5688.47
YNL306W	MRPS18	5145.86	5543.25	3561.23	4290.93	3485.17	3732.15
YMR189W	GCV2	5197.91	5368	2257.15	2709.15	4495.92	5706.98
YOR028C	CIN5	1519.78	1623.62	6417.81	8238.63	3905.02	3981.95
YLR100W	ERG27	5650.78	6000.93	4044.86	5087.24	2388.4	2500.08
YOR142W-B	YOR142W-B	4845.89	4992.31	4265.19	5340.63	3090.86	3135.01
YML079W	YML079W	5125.41	5617.62	3390.63	4006.52	3716.19	3806.08
YHR195W	NVJ1	2275.02	2342.3	5610.92	6645.9	4481.67	4283.84
YPL050C	MNN9	7315.52	7806.64	3127.53	3640.23	1767.38	1968.65
YDR321W	ASP1	7739.4	8145.33	3700.86	4500.22	848.987	658.358
YDL021W	GPM2	937.555	1016.86	6048.01	7094.51	5424.18	5043.37
YOR020W-A	YOR020W-A	1761.36	1972.4	3297.44	3911.6	8109.74	6500.55
YPR020W	ATP20	4746.59	5064.66	4608.59	5296.19	3118.24	2692.86
YDL236W	PHO13	6308.35	6571.16	4121.84	4887.48	1795.26	1835.52
YBR079C	RPG1	7593.56	7640.7	3828.57	4239.45	1060.3	1091.91
YMR194C-B	CMC4	1702.7	1728.76	6970.33	7896.11	3782.58	3371.08
YKR080W	MTD1	5031.61	5381.94	4333.42	5181.68	2581.74	2923.83
YOL049W	GSH2	5557.91	6046.3	3937.58	4780.44	2358.91	2723.78
YGR033C	TIM21	4458.54	4842.44	5076.05	6087.5	2449.85	2469.27
YLR206W	ENT2	3424.24	3646.53	4450.08	5133.44	4126.22	4581.97
YDR408C	ADE8	5208.87	5416.97	4799.4	5833.54	1939.46	2151.65
YOR357C	SNX3	3808	4193.04	3380.76	4205.36	4965.29	4760.19
YNL002C	RLP7	8093.43	8553.32	3232.3	4068.6	711.542	576.542
YOR194C	TOA1	5057.09	5373.17	3964.69	4706.23	3067.56	3065.49
YBR016W	YBR016W	4295.69	4485.72	4194.6	4394.38	3990.72	3871.97
YFL048C	EMP47	4783.87	5080.58	3699.53	4267.66	3684.79	3705.7
YJL068C	YJL068C	3860.71	4126.31	3478.92	4198.6	4578.85	4934.52
YGR235C	MOS2	3765.04	4159.38	4362.83	5468.71	3645.9	3734.87
YEL031W	SPF1	6170.94	6210.19	2884.56	3162.75	3403.66	3299.7
YPR024W	YME1	4137.35	4267.37	3872.01	4375.7	4264.7	4162.01
YGL198W	YIP4	3863.69	4132.1	4737.13	5970.89	3097.19	3277.34
YOR209C	NPT1	6069.2	6513.63	3791.84	4556.01	2129.15	1984.9
YGR218W	CRM1	4257.38	4369.07	4116.3	4925.55	3641.88	3718.73
YKL212W	SAC1	6382.39	6738.93	3534.62	4190.56	1968.01	2136.83
YMR286W	MRPL33	4204.24	4915.34	4091.67	5203.63	3448.49	3085.03
YOR086C	TCB1	3973.2	4163.38	4459.52	5339.9	3345.68	3648.98
YMR139W	RIM11	1994.19	2177.2	4986.84	5969.82	4987.82	4814.75
YDR293C	SSD1	3115.06	3273.94	4470.3	5199.28	4355.68	4507.5
YGR193C	PDX1	4341.98	4617.88	4599.47	5552.19	2852.56	2930.21
YCL034W	LSB5	3797.17	4053.59	4724.56	5394.09	3423.87	3492.57
YBL028C	YBL028C	8347.83	8878.9	2968.76	3241.9	758.714	637.778
YMR152W	YIM1	3207.56	3447.44	3151.03	4007.36	5387.56	5601.23
YOR061W	CKA2	5202.06	5617.32	4108.24	4924.07	2485.83	2460.02
YIL002W-A	YIL002W-A	5997.85	6153.8	3426.95	3674.49	2763.54	2778.23
YKL211C	TRP3	6322.88	6460.72	4023.83	5027.49	1422.56	1531.29
YHR214C-B	YHR214C-B	4615.08	4799.77	4172.16	5272.99	2947.61	2971.3
YGL032C	AGA2	7526.56	7910.28	3842.78	4618.33	387.333	459.007
YPL057C	SUR1	1772.8	1832.15	8178.94	9515.17	1924.56	1520.51
YHR121W	LSM12	5792.4	6096.34	3621.21	4487.9	2244.26	2447.05
YDR098C-B	YDR098C-B	4567.28	4867.96	4169.14	5226.53	2880.34	2960.84
YEL047C	YEL047C	4623.52	4667.63	3353.82	3659.57	4160.58	4170.62
YHR132C	ECM14	4374.1	4643.17	4018.4	4705.65	3451.72	3428.09
YML009W-B	YML009W-B	5716.16	5864.53	3824.7	4243.42	2628.15	2326.91
YGR027W-A	YGR027W-A	4464.85	4693.57	4651.9	5857.93	2184.8	2730.98
YMR081C	ISF1	66.5188	71.2102	11198.3	12839	206.027	193.141
YPL206C	PGC1	3667.21	3984.79	4026.91	4785.65	3978.44	4107.99
YHL003C	LAG1	5201.71	5527.79	4293.29	5118.68	2119.48	2286.99
YJL042W	MHP1	1418.39	1493.21	6641.83	6919.87	4527.1	3545.39
YKR071C	DRE2	3919.86	4209.84	5324.32	6192.74	2583.06	2315.52
YNL312W	RFA2	5173.36	5411.88	3446.03	4134.15	3236.6	3137.43
YGL019W	CKB1	4928.22	5215.27	3868.91	4596.36	2936.56	2947.1
YJL121C	RPE1	7210.46	7169.73	3659.73	3900.31	1318.95	1215.18
YNL268W	LYP1	5184.29	5525.32	4020.84	4828.86	2371.31	2529.07
YGR162W	TIF4631	8203.78	8344.63	3030.32	3469.78	710.215	669.493
YAL008W	FUN14	2637.07	2744.52	3336.39	4007.1	5811.56	5889.53
YKL039W	PTM1	4136	4413.08	3820.14	4441.75	3808.54	3799.65
YBL007C	SLA1	3939.27	3965.71	4080.21	4440.82	3922.11	4057.11
YNL243W	SLA2	4781.83	4908.48	3834.03	4547.28	2945.74	3384.31
YMR181C	YMR181C	1290.45	1331.68	5513.25	6145.56	5373.66	4724.56
YKL126W	YPK1	3800.79	4089.89	4315.4	5304.45	3307.76	3507.97
YGL228W	SHE10	4635.83	4975.3	3753.24	4579.96	3155.75	3225.3
YDR119W-A	YDR119W-A	354.12	375.519	5289.82	6074.59	6141.36	6046.83
YOL084W	PHM7	191.945	177.86	5615.36	6724.55	6157.07	5414.68
YDR003W	RCR2	2061.61	1943.18	5337.79	6488.24	4544.4	3882.13
YLR035C-A	YLR035C-A	4595.44	4822.47	3887.69	4841.71	3115.1	2978.69
YBR171W	SEC66	5791.51	6098.4	3590.97	4008.18	2415.84	2311.26
YOR289W	YOR289W	843.421	902.201	3800.66	4662.95	7229.1	6771.91
YDR245W	MNN10	5797.46	6292.84	4136.88	4973.61	1531.32	1465.82
YGL115W	SNF4	5135.37	5409.2	0	5722.17	3847.78	4077.01
YIL015W	BAR1	7552.41	7972.28	3341.13	4335.05	443.488	536.01
YBR122C	MRPL36	4042.04	4273.24	4819.07	5761.29	2556.43	2700.64
YBR279W	PAF1	3652.2	3706.73	4665.52	5290.91	3616.74	3217.57
YJL117W	PHO86	5299.38	5581.15	3537.77	3987.18	2875.76	2865.56
YLR220W	CCC1	4014.56	4282.11	4782.09	5586.35	2712.16	2763.94
YOR164C	GET4	5187.75	5463.78	3892.97	4752.51	2403.49	2438.09
YMR135C	GID8	2096.19	2276.21	5995.32	7115.98	3390.39	3261.77
YJR017C	ESS1	5274.9	5295.06	3694.16	3983.54	2966.14	2913.17
YLR203C	MSS51	3672.77	3869.33	4463.96	4794.89	3510.55	3790.99
YBL039C	URA7	8364.57	8751.68	2673.4	3243.53	563.226	462.975
YNL195C	YNL195C	300.228	329.957	5741.32	6369.22	5850.62	5466.22
YKL120W	OAC1	6351.76	6627.2	4581.06	5657.45	414.337	376.951
YML105C	SEC65	5565.27	6016.7	4007.41	5004.21	1606.98	1790.84
YCR069W	CPR4	4606.29	4740.34	3681.13	4314.82	3197.31	3414.69
YOR288C	MPD1	2041.63	2205.87	3376.88	4151.01	6827.23	5340.35
YJR044C	VPS55	4692.41	4844.24	4632.83	5744.6	1781.88	2234.23
YER002W	NOP16	6212.12	6773.52	4273.55	4947.57	890.275	820.876
YOR151C	RPB2	5387.53	5808.98	3349.04	4170.97	2458.13	2738.97
YPR114W	YPR114W	5558.85	5362.73	3944.11	4328.78	2340.33	2374.34
YDL016C	YDL016C	4683.17	5103.55	3636.97	4455.56	2977.53	3032.72
YPL098C	MGR2	4882.46	4680.89	3882.39	4390.51	2909.42	3048.28
YMR178W	YMR178W	3921.02	4195.28	4096.9	4939.26	3455.16	3179.08
YKL053C-A	MDM35	3404.81	3569.99	4190.7	4731.21	3890.11	3983.92
YER095W	RAD51	2654.61	2785.2	3722.99	4515.47	5559.85	4532.24
YPL235W	RVB2	5462.1	6029.75	3742.54	4465.75	2008.89	2056.41
YGL244W	RTF1	5126.65	5533.31	3663.92	4423.15	2449.19	2566.2
YKR016W	FCJ1	2874.02	3168.77	4601.49	5293.97	4044.37	3750.46
YNL231C	PDR16	5919.54	6474.84	3268.97	3860.01	2050.96	2146.29
YPR158C-C	YPR158C-C	4318.22	4504.22	4484.02	5601.23	2161.19	2630.83
YDL045W-A	MRP10	4271.71	4391.78	3567.99	4185.97	3786.83	3486.56
YCR043C	YCR043C	6750.47	7104.95	3204.78	3558.93	1531.44	1514.72
YGR232W	NAS6	4215.36	4500.18	3692.58	4389.58	3243.08	3594.73
YPR159W	KRE6	6199.19	6736.53	3467.91	4297.93	1355.17	1523.08
YGR161C-D	YGR161C-D	4368.19	4622.93	3955.39	4912.26	2798.89	2876.08
YJR118C	ILM1	4973.25	5639.7	4469.66	5301.79	1497.02	1616.01
YPR075C	OPY2	4373.83	4380.79	4057.56	4304.88	3193.83	3161.47
YDR264C	AKR1	4429.48	4712.84	3740.86	4551.1	2903.97	3127.95
YHR108W	GGA2	5076.84	5307.59	3136.6	3607.97	3203.93	3118.12
YCL057W	PRD1	4083.74	4275.3	3434	3738.9	3643.9	4253.38
YOR021C	YOR021C	6937.04	7435.84	3200.34	3754.03	1078.98	1013.15
YNL112W	DBP2	7667.22	7988.26	2848.58	3294.89	871.157	739.492
YGL207W	SPT16	5099.91	5352.01	3371.23	3852.03	2794.78	2907.92
YLR262C	YPT6	4598.61	5060.47	3666.26	4142.68	2899.67	2966.6
YCR036W	RBK1	3271.19	3546.78	3727.59	4614.02	3964.2	4154.45
YEL020W-A	TIM9	4390.3	4724.66	3643.78	4267.58	3245.58	2983.55
YLR414C	PUN1	3753.01	4098.31	3471.6	4225.21	3536.16	4162.19
YDR210C-D	YDR210C-D	4347.5	4576	3910.47	4877.83	2730.62	2774.33
YNL024C-A	KSH1	5208.93	5405.21	3810.02	4301.73	2131.55	2348.55
YKL193C	SDS22	2241.86	2361.37	4307.04	5077.84	4865.69	4331.21
YER100W	UBC6	4256.96	4587.97	3680.23	4362.9	3173.79	3111.78
YPL127C	HHO1	5502.17	5573.61	3485.19	3664.52	2388.55	2557.98
YLR438C-A	LSM3	5382.07	5797.12	3799.48	4206.52	2011.18	1963.44
YGL040C	HEM2	4833.21	5279.77	4399.85	5089.77	1609.98	1945.35
YKR049C	FMP46	1515.59	1705.94	3605.65	4481.99	5785.69	6052.65
YEL012W	UBC8	1819.91	1880.61	6119.87	7685.02	2676.87	2962.84
YLR429W	CRN1	4808.57	5126.92	3696.21	4281.93	2650.86	2579.62
YER160C	YER160C	4237.81	4499.2	3942.26	4918.67	2729.96	2815.08
YGL117W	YGL117W	3823.95	3933.12	6427.29	7945.45	519.726	489.737
YIL118W	RHO3	5141.66	5295.91	4113.45	4604	1903.08	2025.02
YPR118W	MRI1	6941.04	7386.14	3072.28	3894.83	867.717	915.619
YDL040C	NAT1	5226.98	5503.38	4207.69	5040.22	1470.46	1592.99
YGR082W	TOM20	6030.51	5910.91	3661.17	4011.13	1722.95	1686.28
YKL001C	MET14	7304.4	7763.55	2697.18	3285.79	1078.26	892.787
YDL226C	GCS1	6040.85	6249.09	3354.96	3715.11	1786.32	1835.94
YBR205W	KTR3	5807.32	6153.4	3668.99	4191.99	1473.45	1665.43
YOL133W	HRT1	3716.93	3963.86	3528.46	4091.09	3730.18	3929.27
YMR039C	SUB1	3645.98	3883.54	5133.67	6378.63	1988.49	1924.71
YBR206W	YBR206W	5733.97	6186.68	3600.61	4158.73	1585.25	1669.8
YDL128W	VCX1	4181.57	4428.26	4270.58	5151.9	2346.47	2551.69
YPR086W	SUA7	5062.85	5413.95	3602.35	4183.62	2390.61	2225.32
YOL103W-A	YOL103W-A	4088.44	4375.57	4340	5507.16	2011.69	2555.71
YDR092W	UBC13	4843.8	5138.01	3459.22	3913.14	2656.03	2866.61
YKR089C	TGL4	2750.08	2931.2	5378.35	5685.83	2955.04	3141.33
YMR161W	HLJ1	3357.34	3546.79	2821.17	3472.77	5090.55	4529.4
YBR164C	ARL1	5415.96	6100.5	3401.66	3830.64	1992.92	2058.58
YHR057C	CPR2	4147.17	4241.31	3294.9	3911.18	3526.21	3640.26
YER069W	ARG5_6	6277.84	6530.1	3113.45	3777.79	1647.81	1410.9
YNR017W	TIM23	5843.69	5911.28	3645.11	4158.38	1558.53	1631.34
YNR050C	LYS9	6058.1	6452.88	3355.19	4205.84	1281.54	1392.75
YNL113W	RPC19	8667.75	9140.25	1795.9	1993.19	584.889	548.803
YLR256W-A	YLR256W-A	4140.59	4291.82	4322.57	5459.32	2025.68	2477.82
YOL077C	BRX1	7241.89	7877.37	3016.84	3573.79	547.052	447.554
YOR222W	ODC2	5245.66	5411.33	4847.05	5921.33	611.639	662.381
YNR051C	BRE5	5116.77	5302.87	3160.75	3778.77	2733.56	2599.25
YCR073W-A	SOL2	3018.27	2996.39	4358.08	4619.33	3733.01	3963.3
YNR018W	AIM38	5770.71	5781.23	3302.96	3378.13	2111.97	2338.83
YPL063W	TIM50	5486.15	5652.49	3787.11	4121.08	1679.73	1943.96
YHR113W	APE4	3249.84	3594.54	4010.05	4719.27	3435.67	3638.76
YGL122C	NAB2	3538.06	3657.58	4290.47	4615.99	3853.06	2682.54
YPL243W	SRP68	4851.8	5198.31	4315.02	5259.17	1395.36	1616.57
YLR009W	RLP24	7422.37	8009.77	2702.73	3032.45	798.733	666.044
YLR268W	SEC22	4757.5	4855.93	3576.87	4097.31	2711.82	2626.03
YGR111W	YGR111W	2588.1	2704.18	3379.29	4102.8	4938.79	4868.19
YDL085C-A	YDL085C-A	5664.27	5976.47	3079.26	3621.95	2121.92	2100.65
YCL052C	PBN1	2543.13	2841.44	4248.22	4970.04	3940.13	3989.6
YJR076C	CDC11	4786.06	5050.1	3607.47	4164.99	2512.87	2379.2
YOR108W	LEU9	7105.42	7542.28	3277.29	3812.21	388.375	369.433
YGL020C	GET1	5159.54	5708.45	3280.38	3740.88	2257.15	2333.15
YDR091C	RLI1	7330.94	7662.2	2936.58	3721.97	394.185	430.745
YLR261C	VPS63	4443.67	4722.75	3523.18	4036.07	2884.62	2866.2
YDR152W	GIR2	5615.38	5835.98	3450.2	3929.61	1965.16	1679.57
YLR065C	ENV10	5987.23	6384.44	3337.99	4191.93	1238.69	1324.31
YGL041W-A	YGL041W-A	3197.85	3304.82	4416.15	5271.31	3315.75	2957.64
YNL247W	YNL247W	7378.48	7709.87	2692.45	3281.05	729.612	668.069
YDR358W	GGA1	1319.63	1480.73	4625.55	5672.3	4805.53	4536.5
YBR084W	MIS1	6859.58	7263.3	3295.14	3987.21	545.661	461.086
YDL052C	SLC1	5081.95	5077.43	3140.12	3142.54	3045.67	2904.95
YOR204W	DED1	3927.8	4039.14	3350.51	4099.38	3886.13	3076.68
YGR017W	YGR017W	4132.86	4552.82	4072.04	4986.77	2331.75	2277.67
YBR014C	GRX7	3741.38	3897.22	3697.59	4475.58	3213.06	3318.48
YBR001C	NTH2	1503.25	1581.25	5286.85	6383.1	3659.58	3883.55
YNL085W	MKT1	5257.4	5586.04	3070.28	3930.55	2189.48	2241.71
YOR145C	PNO1	7045.6	7471.02	2926.75	3442.42	725.893	646.063
YOR239W	ABP140	5409.37	5489.17	3425.58	4068.11	1972.83	1871.34
YJL148W	RPA34	7863.41	8193.45	2163.27	2586.88	778.627	640.357
YJR048W	CYC1	5935.88	6361.94	3491.63	3908.11	1268.91	1184.33
YOR197W	MCA1	5675.49	5883.54	2886.25	3263.67	2193.17	2230.49
YLR375W	STP3	3894.65	4045.17	4222.54	4706.34	2786	2455.79
YIL157C	COA1	3054.55	3266.08	3788.08	4300.68	3746.16	3952.7
YDL064W	UBC9	5326.5	5536.8	3440.18	3950.16	1986.47	1851.96
YCL028W	RNQ1	4943.75	5096.54	3431.75	3867.54	2317.54	2427.72
YKR074W	AIM29	4104.02	4380.85	2996.27	3616.16	3465.16	3513.8
YGL188C	YGL188C	3764.37	4042.16	4073.43	4994.74	2619.1	2566.52
YGL161C	YIP5	3448.25	3836.59	3699.11	4556.3	3156.32	3355.22
YML125C	PGA3	6266.92	6553.28	2686.48	3251.62	1616.45	1661.92
YOR123C	LEO1	4546.84	4782.16	4115.15	4765.49	1913.67	1875.74
YMR236W	TAF9	4875.23	5218.09	3601.47	4012.87	1966.11	2311.72
YNL110C	NOP15	7182.47	7637.63	2816.33	3223.65	583.188	531.685
YBL047C	EDE1	3291.38	3249.06	3907.79	4176.99	3500.75	3832.81
YLR149C	YLR149C	469.166	524.908	5580.09	6558.7	4369.75	4426.26
YCL045C	EMC1	5378.65	5445.81	3335.63	3786.43	1877.3	2086.85
YDL065C	PEX19	3673.51	4009.46	4223.44	4935.8	2556.82	2490.92
YOR150W	MRPL23	3716.37	3924.69	3424.6	3887.23	3471.84	3463.82
YAL049C	AIM2	3511.4	3940.38	3173.17	3662.3	3659.61	3936.32
YGR194C	XKS1	1252.36	1375.79	4669.33	5563.54	4523.46	4485.8
YOR382W	FIT2	2423.63	2395.26	2653.27	3212.35	5593.73	5587.17
YGR001C	YGR001C	5414.15	5871.75	3317.14	3846.89	1685.34	1727.84
YDR320C-A	DAD4	4314.45	4908.35	3376.24	3764.7	2834.3	2662.24
YHR042W	NCP1	6234.22	6158.21	3380.49	3493.37	1286.57	1303.77
YPR133C	SPN1	4222.61	4447.58	4223.66	5158.02	1855.65	1943.44
YKL002W	DID4	4164.49	4596.72	3884.43	4606.05	2275.03	2277.74
YKL148C	SDH1	1707.8	1760.33	5306.75	5734.01	3943.94	3303.51
YEL042W	GDA1	6913.18	6867.75	2906.61	3127.85	958.88	977.456
YBR252W	DUT1	6277.06	6829.77	2650	3313.16	1373.13	1305.64
YOR212W	STE4	4587.32	4795.42	4888.57	5974.31	709.521	787.656
YKL082C	RRP14	6682.8	6767.64	2803.56	3220.02	1330.65	927.562
YER080W	AIM9	3906.81	3917.87	3701.87	4272.86	2833.9	3090.69
YKL209C	STE6	6167.59	6513.14	3477.83	4494.99	410.351	617.126
YGL082W	YGL082W	3026.3	3406.29	4287.25	5188.06	2864.18	2891.93
YGL058W	RAD6	3680.66	3956.81	2662	2897.26	4405.52	4052
YDR309C	GIC2	5752.89	6030.71	3353.42	4049.88	1308.99	1153.56
YJR143C	PMT4	6008.93	6373.94	3193.56	3962.65	1022.9	1058.8
YOR267C	HRK1	1318.29	1367.31	4142.4	4296.83	5891.49	4573.91
YCR084C	TUP1	5369.35	5311.33	3173.08	3341.29	2173.03	2203.47
YBR146W	MRPS9	4011.85	4297.72	3931.94	4895.72	2203.66	2227.8
YER042W	MXR1	5711.62	6169.74	2893.97	3338.16	1671.09	1763.71
YBL015W	ACH1	1533.01	1482.27	3764.79	4065.8	5910.75	4754.14
YOR246C	ENV9	5439.28	5749.59	3388	4364.21	1240.34	1288.14
YDR028C	REG1	3444.68	3682.32	3356.91	4087.05	3218.82	3677.05
YIL036W	CST6	2189.85	2204.53	5435.69	5781.63	2808.38	3038.69
YFR049W	YMR31	2950.69	3179.42	4220.69	4946.92	3172.34	2984.9
YJL080C	SCP160	6744.83	6771.74	2626.12	3035.75	1130.74	1128.81
YIL121W	QDR2	4992.78	5179.37	4801.39	5481.47	461.763	497.962
YJR028W	YJR028W	3944.82	4028.43	4092.31	5084.63	1884.92	2367.46
YDL188C	PPH22	3866.96	3973.53	3706.45	4315.52	2614.23	2911.62
YJR088C	EMC2	4393.59	4870.15	3426.56	4069.79	2231.58	2393.22
YJL171C	YJL171C	2145.44	2312.48	3446.17	4242.7	4962.2	4273.18
YER134C	YER134C	3024.42	3041.63	4031.25	4238.89	3562.56	3479.14
YML007W	YAP1	3472.49	3677.23	3133.77	3654.84	3595.25	3774.73
YGR052W	FMP48	1491.54	1608.6	6649.26	7775.21	1769.08	1960.24
YDR047W	HEM12	3803.97	4064.37	4705.35	5435.06	1593.09	1643.4
YBR111W-A	SUS1	3319.06	3648.27	3898.26	4295.65	3004.33	3071.07
YIL105C	SLM1	1757.65	1789.6	4885.67	6139.01	3327.87	3323.56
YKL040C	NFU1	4131.55	4269.35	3615.52	4590.87	2332.06	2278.27
YOR051C	ETT1	5737.8	6108.69	3430.14	4100.83	904.555	926.725
YPR023C	EAF3	3882.04	4033.67	3763.55	4524.62	2423	2563.43
YGL043W	DST1	5131.71	5287.52	3301.92	3755.21	1851.43	1855.72
YOR085W	OST3	4517.67	4694.66	3211.16	3870.46	2448.27	2393.22
YDR284C	DPP1	4037.63	4292.82	3856.69	4701.88	2006.78	2236.62
YOL081W	IRA2	774.591	745.045	4093.18	4605.23	6305.2	4607.79
YGR181W	TIM13	5046.07	5399.89	3517.51	3984.03	1502.99	1664.85
YPR129W	SCD6	4595.84	4651.64	3109.41	3423.02	2558.09	2777.18
YOR347C	PYK2	968.32	910.876	5601.11	6011.81	3944.94	3673.96
YKL029C	MAE1	6858.49	6822.27	3191.49	3294.98	512.285	425.8
YPR072W	NOT5	3781.91	3908.55	4185.39	4787.96	2161.96	2270.04
YNL045W	LAP2	2539.95	2622.14	3654.49	4300.58	4024.49	3931.28
YNL118C	DCP2	3435.73	3740.92	3663.09	4445.38	2775.9	2986.29
YDL086W	YDL086W	4157.72	4175.41	3333.9	3722.11	2695.91	2945.52
YDR277C	MTH1	430.432	419.274	9463.51	10181.2	238.316	294.183
YBL006C	LDB7	4024.67	4325.61	3614.55	4574	2143.76	2325.5
YER152C	YER152C	4024.77	4321.89	3919.79	4345.55	2117.06	2270.42
YIL021W	RPB3	5021.9	5477.66	3362.41	4018.69	1482.17	1623.86
YDR194C	MSS116	4619.48	4961.55	2785.36	3374.08	2571.57	2672.85
YPL210C	SRP72	4332.52	4579.27	4068.73	5044.38	1372.02	1562.05
YDR031W	MIC14	1900.45	2063.55	3827.69	4782.01	4404.19	3977.56
YJR113C	RSM7	2401.97	2639.97	4497.05	5182.31	3233.06	2971.05
YMR103C	YMR103C	1236.91	1300.56	6054.91	6723.44	2819.95	2778.16
YDR461C-A	YDR461C-A	2085.34	2378.82	3101.86	3554.18	4905.03	4888.62
YEL058W	PCM1	4627.46	5041.48	3507.79	4442.03	1659.8	1615.55
YIL088C	AVT7	3404.45	3626.68	3678.5	4551.51	2721.04	2889.21
YDR294C	DPL1	3698.12	3850.45	3402.8	4105.75	2790.86	3018.12
YBR012W-B	YBR012W-B	3847.88	4047.37	3510.21	4340.09	2580.98	2526.08
YBR046C	ZTA1	2024.83	2060.1	3153.32	3552.22	4650.99	5400.37
YMR125W	STO1	4676.78	4854.36	3567.31	4396.25	1650.19	1676.33
YGR063C	SPT4	5024.93	5462.36	2669.37	3289.77	2140.29	2226.01
YPL199C	YPL199C	4734.81	4955.77	4149.23	4920.45	964.945	1072.31
YNL005C	MRP7	3565.29	3912.24	4325.07	4910.03	1983.11	2083.56
YDR481C	PHO8	3267.17	3359.22	3848.39	4407.1	2975.15	2921.49
YOR253W	NAT5	5520.3	6229.98	2571.49	3054.71	1758.47	1636.42
YNL074C	MLF3	2825.11	2939.77	3524.23	4069.97	3663.59	3741.86
YJL079C	PRY1	5654.31	5557.51	3604.79	3805.81	1064.38	1076.59
YMR237W	BCH1	3263.69	3514.89	3103.37	3863.61	3379.1	3634.42
YDR512C	EMI1	2463.95	2670.44	2592.81	3064.95	4991.03	4955.49
YGR161W-C	YGR161W-C	1118.05	1233.21	4884.27	5870.34	4080.47	3530.74
YDR379C-A	YDR379C-A	1289.41	1413.1	3538.17	4199.01	5513.85	4739.98
YPL196W	OXR1	1480.09	1742.34	3731.12	4536.75	4500.87	4701.4
YDR204W	COQ4	2035.81	2114.88	3100.39	3682.75	5001.4	4752.05
YKR065C	PAM17	3939.32	4365.8	3478.11	3957.95	2338.96	2599.73
YKL137W	CMC1	3425.6	3708.61	3312.27	4061.91	3187.69	2979.5
YPL170W	DAP1	2557.21	2803.57	2728.48	3222.13	5169.72	4174.58
YOL061W	PRS5	5672.73	6164.16	2855.12	3659.64	1107.13	1188.72
YPR184W	GDB1	578.085	592.349	4625.81	4933.65	4871.31	5038.02
YDR216W	ADR1	1327	1395.69	6386.12	7536.36	2029.12	1958
YOR265W	RBL2	4319.92	4956.3	2556.74	3378.48	2632.15	2749.93
YGR061C	ADE6	5590.48	5726.76	3344.11	3801.87	1023.66	1097.76
YML010W	SPT5	5147.15	5302.89	3107.08	3464.09	1748.6	1812.15
YER064C	YER064C	3811.49	3938.8	5364.33	5662.4	860.557	937.417
YNL175C	NOP13	6085	6297.36	3391.6	3914.84	461.637	418.019
YBR015C	MNN2	4598.75	4644.52	3542.99	3899.56	1980.38	1900.71
YIL022W	TIM44	4374.78	4420.85	3453.22	3610.54	2258.62	2437.23
YBR290W	BSD2	2256.96	2562.34	4040.07	5009.18	3445.03	3237.44
YGR127W	YGR127W	1138.61	1050.55	3230.57	3789.9	6017.61	5323.22
YMR220W	ERG8	4437.86	4722.24	2838.38	3410.67	2447.37	2678.85
YJL020C	BBC1	2547	2536.92	3858.67	4009.22	3659.99	3882.12
YOL026C	MIM1	4326.88	4364.99	3077.21	3402.31	2666.53	2625.2
YLR292C	SEC72	4465.25	4700.11	2698.92	3212.59	2794.23	2576.54
YOR286W	RDL2	4253.99	4439.81	3389.08	3872.9	2158.87	2300.57
YOR202W	HIS3	6671.51	6929.64	2511.99	2630.65	880.942	772.133
YNL263C	YIF1	4281.22	4207.53	3092.4	3505.56	2645.47	2617.36
YDR397C	NCB2	4735.54	5242.04	2830.53	3256.54	2133.6	2149.53
YDR354W	TRP4	4755.49	4773.61	3740.2	4717.07	1176.79	1149.77
YIR016W	YIR016W	1368.42	1442.8	4956.53	5477.11	3919.3	3140.93
YJL104W	PAM16	5009.5	5412.19	2601.87	3282.92	1938.22	2037.54
YKL063C	YKL063C	3695.37	3889.16	4211.87	5093.06	1685.8	1702.28
YLR170C	APS1	3782.83	3994.64	2701.93	3346.56	3265.41	3174.82
YML117W	NAB6	2545.58	2704.42	4079.78	4938.08	2888.87	3106.09
YCL059C	KRR1	6048.87	6476.93	2967.69	3651.89	584.085	506.285
YJL172W	CPS1	3480.81	3805.24	2535.81	3029.91	3708.89	3674.98
YGR255C	COQ6	2457.72	2611.38	3144.95	3952.59	3986.64	4079.74
YHR135C	YCK1	4294.25	4493.57	3685.53	3882.51	1867.76	1999.94
YOR175C	ALE1	4356.72	4610.4	3798.36	4592.19	1351.79	1505.4
YPR172W	YPR172W	2296.41	2379.88	2828.71	3234.9	4796.24	4670.08
YBR285W	YBR285W	231.029	235.588	2973.77	3596.35	6341.13	6825.28
YOL012C	HTZ1	4782.85	4929.61	3325.4	3780.46	1653.6	1731.09
YLR387C	REH1	3333.14	3564.76	3577.62	4173.08	2683.71	2852.34
YGL035C	MIG1	2741.18	2801.74	6089.33	6615.77	818.578	1095.59
YMR291W	TDA1	1005.52	1053.07	6610.26	8056.69	1753.85	1660.22
YDR041W	RSM10	2744.07	3025.14	4824.33	5951.7	1631.74	1962.05
YGR024C	THG1	4266.67	4470.91	3899.89	4745.58	1319.29	1433.56
YHR107C	CDC12	4086.27	4292.08	2728.01	3278.42	2943.93	2794.92
YHR009C	TDA3	3502.83	3766.38	3505.57	4298.03	2564.86	2459.38
YOR014W	RTS1	3158.31	3353.52	3801.62	4606.61	2572.21	2589.12
YDR115W	YDR115W	3507.91	3465.57	3704.96	4448.71	2453.57	2477.42
YMR296C	LCB1	5366.33	5338.47	2722.86	2834.16	1881.02	1915.29
YHR063C	PAN5	4624.51	5140.3	3156.65	3962.02	1451.04	1706.8
YMR090W	YMR090W	1181.88	1177.58	3103.66	3593.54	5385	5593.5
YGR205W	TDA10	1530.78	1691.74	5551.86	7045.23	2150.29	2065.18
YBL022C	PIM1	3313.8	3477.96	2768.9	3177.85	3418.16	3850.15
YNR043W	MVD1	6094.04	6096.93	2417.73	2787.84	1312.76	1287.62
YER020W	GPA2	1813.3	1896.97	4677.76	5519.37	3198.87	2884.63
YGL173C	XRN1	4216.55	4342.63	3317.58	3839.01	1923.62	2346.31
YNL004W	HRB1	4097.92	4425.35	3862.38	4858.34	1335.86	1368.38
YHR132W-A	IGO2	2381.41	2601.34	3570.27	4157.42	3882.26	3352.15
YIL047C-A	YIL047C-A	5091.79	5077.25	2398	3057.14	2296.55	1970.67
YIL035C	CKA1	4307.13	4422.04	3157.28	3884.64	2048.99	2066.44
YLR225C	YLR225C	2520.16	2574.78	3260.75	3962.33	3960.76	3600.28
YLL009C	COX17	3350.13	3356.4	3898.51	4325.17	2408.42	2518.79
YFR006W	YFR006W	3488.4	3752.26	3324.74	4201.29	2415.84	2671.2
YPL189C-A	COA2	1917.43	1921.06	5233.2	6328.29	2436.41	2003.48
YJR001W	AVT1	4163.68	4223.79	3728.52	4278.68	1636.01	1782.29
YJR075W	HOC1	5025.41	5310.33	2789.61	3196.15	1737.03	1740.28
YHR199C	AIM46	2674.48	2779.25	3258.43	3599.49	3785.72	3701.28
YLR078C	BOS1	3602.68	3899.78	3506.87	4209.44	2306.86	2267.49
YJR069C	HAM1	5872.75	6164.85	2456.45	3203.4	991.42	1101.66
YIL074C	SER33	4811.09	5085.49	3354.01	3943.77	1220.09	1374.14
YCR051W	YCR051W	5755.1	5798.58	2663.34	3185.67	1139.99	1235.69
YER054C	GIP2	274.399	294.509	4748.2	5489.89	4386.68	4574.81
YPL053C	KTR6	4571.05	4814.19	3067.43	3453.44	1865.33	1970.43
YDR261C-C	YDR261C-C	3661.38	3823.31	3610.7	4614.28	1810.61	2219.09
YBR183W	YPC1	842.449	930.703	4334.49	5303.71	4503.88	3821.77
YPR010C-A	YPR010C-A	3300.4	3671.74	2875.84	3451.79	3280.24	3149.57
YMR079W	SEC14	5470.26	5550.87	2659.27	3047.88	1490.54	1508.03
YJL164C	TPK1	1429.09	1497.71	3990.34	4782.98	4115.03	3892.9
YMR255W	GFD1	2740.13	2951.79	4148.08	4842.28	2693.46	2330.24
YML127W	RSC9	2592.89	2767.11	3371.71	4164.33	3428.86	3375.33
YGL190C	CDC55	2406.29	2574.38	3888.83	4552.4	3317.48	2956.39
YCL041C	YCL041C	3321.21	3383.51	2554.81	2850.93	3734.01	3819.35
YBR077C	SLM4	3120.65	3457.87	3633.53	4494.94	2384.27	2549.04
YEL063C	CAN1	4249.89	4462.18	3517.73	4139.7	1612.68	1615.76
YPR060C	ARO7	4946.82	5408.87	2598.9	3264.01	1819.75	1553.06
YOL092W	YOL092W	5706.95	6107.83	3071.42	3347.9	641.81	698.058
YMR292W	GOT1	5059.96	5737.8	2487.25	2849.78	1754.36	1666.1
YGL215W	CLG1	4461.44	4426.7	2801.19	3062.13	2423.21	2355.43
YLR108C	YLR108C	2147.75	2243.28	5092.26	6050.83	2038.91	1937.18
YEL052W	AFG1	2802.42	3057.04	4206.42	5092.75	2112.8	2203.49
YPL123C	RNY1	1042.3	1119.7	2751.38	3382.34	5602.1	5547.19
YDL121C	YDL121C	5827.43	6336.56	2906.05	3718.32	336.838	315.693
YOR370C	MRS6	4447.04	4500.1	3364.97	3860.45	1657.22	1605.57
YER006W	NUG1	5665.1	5982.39	3116.36	3664.59	523.039	482.107
YJL115W	ASF1	4093.89	4562.67	2763.64	3180.49	2522.08	2299.37
YKL008C	LAC1	3882.91	4303.7	3320.73	3904.51	1995.8	1999.39
YOR271C	FSF1	6269.6	6373.37	2216.15	2618.16	939.472	982.751
YOR326W	MYO2	4931.69	5277.26	2790.42	3466.61	1381.54	1550.13
YHR181W	SVP26	4091.8	4296.52	3406.26	3777.35	1887.18	1916.11
YOR226C	ISU2	4371.47	4609.79	3439	3917.96	1543.35	1489.36
YLR118C	YLR118C	2982.16	2972.91	2547.09	2947.18	3826.18	4068.6
YGL232W	TAN1	4334.41	4476.12	3449.82	4173.35	1426.17	1480.96
YLR089C	ALT1	2716.39	2890.84	4616.94	5324.19	1789.24	1993.84
YMR300C	ADE4	5147.65	5302.34	3162.28	3557.82	917.801	1240.79
YHR074W	QNS1	3777.59	3949.32	3351.24	3808.57	2176.24	2258.8
YDR297W	SUR2	4629.74	4823.34	3504.72	4325.51	1002.72	1021.62
YKR068C	BET3	3769.7	4157.54	3301.15	3909.48	2066.56	2052.19
YPR010C	RPA135	6549.45	6790.86	2321.86	2813.47	417.969	349.589
YHR098C	SFB3	3952.81	3858.38	3499	3843.8	2031.93	2047.61
YHL008C	YHL008C	1057.91	1081.51	2507.01	2647.13	7326.02	4581.26
YER138W-A	YER138W-A	3466.67	3593.91	3271.1	4218.86	2621.75	1986.33
YDR156W	RPA14	4434.59	4468.44	2750.24	2740.85	2533.87	2214.32
YGL238W	CSE1	3802.21	4095.76	2881.07	3520.41	2347.32	2479.12
YJR144W	MGM101	4503.77	4872.68	3273.87	3805.6	1261.24	1405.14
YDL160C	DHH1	2436.7	2590.33	3564.9	4667.19	3228.46	2617.18
YNR032C-A	HUB1	3592.88	4118.67	2634.22	3043.38	2707.69	3003.14
YML067C	ERV41	4099.35	4473.46	3289.13	3950.89	1502.33	1765.35
YOL068C	HST1	3571.83	3707.34	3345.59	3698.33	2421.48	2312.01
YOL082W	ATG19	2027.9	2251.42	3474.64	4300.73	3547.83	3443.97
YDR251W	PAM1	2463.4	2618.36	4112.88	4797.75	2479.51	2565.24
YDR231C	COX20	1802.24	1961.63	3863.96	4772.1	3328.83	3305.45
YHR170W	NMD3	5652.6	6113.55	2873.18	3536.57	446.695	405.218
YNR034W	SOL1	1188.48	1195.03	3663.67	4068.97	4873.18	4034.76
YOR036W	PEP12	1910.01	1954.4	4092.85	4959.18	2993.77	3103.7
YPL015C	HST2	2668.53	2679.31	4034.8	4280.68	2828.28	2516.2
YIL087C	AIM19	1398.73	1483.83	3095.59	3600.27	4697.39	4731.41
YJL130C	URA2	5619.48	5686.48	2689.14	3243.67	929.442	829.68
YLR201C	COQ9	2329.5	2460.98	4109.08	4905.84	2571.82	2610.39
YER044C	ERG28	2748.89	3032.63	3686.06	4482.15	2524.71	2499.28
YML086C	ALO1	4126.01	4292.82	3083.04	3370.07	1866.66	2211.52
YOR281C	PLP2	4632.49	5159.72	2803.12	3180.21	1551.21	1621.69
YGL252C	RTG2	3109.06	3358.76	3534.09	4134.61	2321.6	2465.01
YFR014C	CMK1	1682.41	1688.63	4806.36	5699	2457.8	2561.98
YGL248W	PDE1	2037.92	2077.38	3162.73	3679.35	4107.2	3816.47
YBR145W	ADH5	2822.92	3164.39	5098.08	6196.55	807.365	791.46
YOR356W	CIR2	3712.01	3924.23	3476.46	3897.31	1850.76	1997.41
YJL173C	RFA3	4441.94	4873.03	2568.24	3067.26	2018.64	1885.99
YDL010W	GRX6	2988.92	3142.05	3445.42	3934.2	2714.01	2630.38
YDL227C	HO	6052.81	6602.8	1850.47	2254.37	1123.82	969.778
YDR127W	ARO1	5113.71	5100.3	3270.98	3698.96	788.64	875.713
YDR486C	VPS60	3446.23	3777.28	2755.86	3486.16	2796.56	2564.41
YHR198C	AIM18	1912.58	1926.66	4169.31	5150.32	2841.6	2813.77
YBR080C	SEC18	3356.13	3538.36	3095.15	3690.86	2605.18	2527.61
YNR061C	YNR061C	4137.74	4379.43	3353.44	3856.63	1525.21	1546.8
YNR037C	RSM19	3243.77	3580.78	3466.15	3827.36	2287.68	2382.34
YGL006W	PMC1	1818.85	1871.6	4165.79	4939.97	2968.49	3016.62
YLR034C	SMF3	2982.38	3061.55	2461.01	3066.73	3671.9	3509.6
YGR119C	NUP57	4192.58	4450.31	3232.45	3924.25	1467.75	1470.48
YPL013C	MRPS16	3884.8	4414	3039	3641.72	1871.01	1876.59
YPL246C	RBD2	5329.28	5335.48	2903.39	3046.44	1026.29	1083.16
YOR367W	SCP1	3114.54	3348.34	2819.39	3459.96	2906.08	3068.03
YGL097W	SRM1	4735.31	5164.95	2853.63	3404.83	1202.44	1339.14
YHR037W	PUT2	2858.99	2987.65	2824.95	3060.8	3523.33	3439.51
YKL138C-A	HSK3	3515.15	3612.31	2513.85	2680.97	3263.79	3107.59
YDR211W	GCD6	5229.14	5696.98	2714.86	3236.65	861.116	943.08
YHR133C	NSG1	4872.73	5105.53	2836.98	3298.38	1222.49	1320.93
YKL028W	TFA1	4241.77	4462.08	2780.32	3318.19	1912.9	1932.92
YEL038W	UTR4	3452.41	3626.43	3052.9	3483.56	2453.43	2573.51
YHR152W	SPO12	3927.88	4360.8	2353.25	3171.46	2233.1	2584.73
YNL308C	KRI1	5842.02	6221.71	2546.99	2882.63	596.541	539.638
YJL066C	MPM1	1395.42	1497.18	3236.84	3700.83	4609.77	4182.28
YEL013W	VAC8	3295.21	3406.78	2934.16	3514.82	2572.96	2890.2
YER083C	GET2	3940.23	4035.9	2933.76	3045.95	2226.9	2411.81
YMR123W	PKR1	5074.84	5238.02	2346.57	2745.33	1620.76	1532.93
YDR043C	NRG1	1447.17	1490.97	3809.36	4599.32	3842.77	3336.2
YDR016C	DAD1	3302.54	3244.96	3638.17	4175.01	2056.87	2099.53
YML055W	SPC2	4418.72	4983.49	2885.68	3526.11	1325.69	1353.77
YDL053C	PBP4	3258.34	3460.49	2987.77	3335.58	2803.86	2622.75
YGR172C	YIP1	4567.12	4717.11	3259.57	3764.49	1148.23	995.781
YNL284C	MRPL10	3206.35	3358.14	3643.38	4449.05	1783.18	1991.2
YBL011W	SCT1	2936.73	2961.73	3436.2	3637.15	2767.6	2676.33
YIL027C	KRE27	4076.1	4445.86	3238.27	3669.83	1471.79	1508.82
YHR188C	GPI16	4010.95	4022.07	3239.24	3351.57	1888.99	1880.89
YLL027W	ISA1	3164.96	3231.04	4501.73	5235.24	1044.55	1210.85
YGR116W	SPT6	4005.86	3994.1	3220.71	3940.59	1583.03	1637.05
YOL111C	MDY2	3256.19	3242.69	3673.63	3925.95	2183.83	2078.65
YNL215W	IES2	3162.81	3424	3486.04	4008.11	1997.67	2274.39
YIL154C	IMP2_prime	2246.31	2392.67	3652.55	4471.33	2846	2726.1
YOR078W	BUD21	5096.34	5466.66	2840.65	3377.38	779.997	769.072
YPR098C	YPR098C	2553.26	2801.4	3125.2	3815.34	2735.96	3298.31
YCR008W	SAT4	2534.2	2717.59	3528.68	4269.74	2719.9	2557.04
YOR383C	FIT3	2980.53	2935.67	3193.32	3013.13	2993	3197.13
YMR188C	MRPS17	2802.98	2948.55	3982.97	4839.85	1829.72	1907.03
YGL001C	ERG26	3849.81	4158.34	2908.27	3542.9	1855.81	1973.91
YOR257W	CDC31	2952.14	3093.55	3101.57	3728.46	2908.45	2493.55
YMR015C	ERG5	5215.55	5727.46	2108.45	2738.3	1170.3	1317.63
YER016W	BIM1	4542.08	4705.48	2751.32	3275.82	1462.31	1525.52
YDR531W	CAB1	4223.21	4563.76	2780.36	3402.96	1664.62	1625.26
YOR264W	DSE3	2541.35	2618.12	4851.82	5662.15	1080.39	1502.17
YDR034W-B	YDR034W-B	276.817	283.375	1117.07	1277.34	7576.3	7721.96
YPR166C	MRP2	3619.72	3757.61	3103.74	3985.42	1882.77	1890.88
YLR083C	EMP70	5535.03	5925.18	2563.55	3013.35	571.457	616.191
YDR329C	PEX3	2337.91	2441.73	3572.62	4301.1	2688.29	2875.35
YIL039W	TED1	4363.75	4685.6	2894.79	3668.57	1223.94	1323.02
YIL010W	DOT5	3446.91	3588.2	3012.19	3347.52	2272.82	2489.5
YHR001W	OSH7	2952.57	3102.17	3426.13	4278.04	2124.01	2266.03
YPL186C	UIP4	364.798	422.816	2649.55	3485.27	5694.62	5529.98
YHR017W	YSC83	1677.74	1797.85	3738.75	4562.25	3220.19	3147.63
YOR260W	GCD1	5402.26	5484.94	2362.61	2859.15	940.523	1079.53
YKL167C	MRP49	2727.71	2943.52	2928.91	3377.82	3149.4	2996.54
YJR008W	YJR008W	899.375	905.973	3428.73	4280.34	4115.32	4491.08
YDL237W	AIM6	3247.74	3418.85	2965.5	3628.92	2384.75	2471.59
YBR282W	MRPL27	3224.23	3284.18	3120.83	3589.46	2413.71	2469.24
YGR005C	TFG2	3604.22	3844.62	3044.09	3611.22	2012.64	1984.42
YDL132W	CDC53	3253.14	3467.59	2913.65	3504.61	2238.56	2723.31
YJR135W-A	TIM8	4323.37	4594.42	2653.41	3173.41	1632.33	1703.36
YJL217W	REE1	2328.71	2604.91	3038.68	3608.77	2977.43	3519.51
YBR062C	YBR062C	2302.99	2343.98	2878.36	3337.31	3228.28	3957.06
YMR043W	MCM1	3189.29	3277.08	3955.02	4388.26	1719.13	1516.95
YDL193W	NUS1	2420.8	2553.8	2501	2910.22	4130.22	3502.48
YJR024C	MDE1	4517.74	4984.07	2554.9	3176.62	1348.17	1425.15
YOR163W	DDP1	3365.41	3573.79	2770.42	2972.23	2457.68	2859.58
YLR074C	BUD20	5266.17	5382.42	2454.69	2858.04	1120.13	916.911
YER163C	YER163C	2586.21	2852.62	2091.07	2603.55	3839.93	4024.84
YJR015W	YJR015W	4168.13	4279.3	2853.83	3620.39	1430.8	1622.91
YPL105C	SYH1	3576.97	3652.77	3553.73	3894.94	1650.75	1639.65
YHR201C	PPX1	4048.33	4247.88	2963.31	3651.12	1465.38	1588.07
YLR291C	GCD7	4567.18	4847.69	2912.07	3584.65	982.78	1068.26
YML030W	AIM31	2646.98	2756.79	3450.37	4148.07	2440.62	2516.28
YOL064C	MET22	4971.01	5346.82	2237.13	2575.64	1423.82	1402.44
YOR132W	VPS17	2253.77	2275.65	3565.03	4061.2	2899.68	2882.32
YGL242C	YGL242C	4019.78	4067.08	2031.26	2424.93	2589.25	2787.34
YNL177C	MRPL22	2960.34	3288.82	3292.75	3889.54	2202.04	2284.95
YNL330C	RPD3	3306.12	3373.45	3321.98	3828.8	1965.67	2120.63
YNL248C	RPA49	6321.22	6807.36	1760.73	2151.26	473.212	394.085
YOR376W-A	YOR376W-A	679.487	761.721	5033.57	5841.5	2965.79	2603.13
YOL086W-A	YOL086W-A	3132.91	3430.09	3141.68	3557.99	1972.9	2643.95
YNL259C	ATX1	4070.82	4626.31	2592.34	2814.56	1844.75	1928.91
YCL010C	SGF29	3142.86	3240.46	3220.25	3578.23	2324.87	2369.14
YPR045C	THP3	2332.67	2562.61	3263.98	3684.81	2971.61	3059.35
YDL047W	SIT4	3316.27	3443.5	3599.56	4002.9	1795.25	1714.3
YLR455W	YLR455W	2250.45	2408.2	2395.24	2807.5	4366.12	3613.51
YKR067W	GPT2	1516.36	1570.35	3389.82	3640.99	3700.66	4018.1
YLR335W	NUP2	4478.41	4786.4	2723.99	3192	1297.78	1354.43
YDR167W	TAF10	4197.66	4487.44	2880.27	3513.89	1296.54	1453.4
YNR022C	MRPL50	3598.85	3911.23	2807.02	3287.63	2124.61	2088.71
YIL125W	KGD1	2280.96	2387.89	3402.94	3903.62	2911.23	2930.41
YBR262C	AIM5	3112.71	3400.27	3093.81	3728.18	2271.71	2206.57
YJL127C-B	YJL127C-B	3230.62	3354.25	3042.17	3644.65	2308.94	2226.43
YOR355W	GDS1	4933.75	5201.8	2852.95	3261.04	813.849	742.398
YGR151C	YGR151C	4416.46	4533.54	2906.31	3631.49	1215.47	1096.15
YNR019W	ARE2	2035.12	2106.95	2568.59	2750.83	4146.67	4190.88
YOL149W	DCP1	4244.3	4386.29	2836.21	3468.52	1504.43	1358.6
YMR309C	NIP1	5626.9	6176.6	2053.75	2535.34	725.921	676.87
YGR220C	MRPL9	2866.14	3112.24	3340.63	4192.76	2209.23	2068.68
YLR309C	IMH1	3124.96	3008.76	2713.46	3115.48	2963.13	2845.85
YGL222C	EDC1	2446.77	2407.28	4159.9	4649.58	2151.82	1948.41
YCR083W	TRX3	2241.84	2459.54	1504.84	1736.94	4875.27	4930.96
YDR098C-A	YDR098C-A	3206.35	3379.08	3379.53	4269.88	1579.8	1927.91
YER089C	PTC2	4605.32	4719.8	2143.57	2264.46	1939.81	2058.95
YDR068W	DOS2	3117.7	3456.85	3344.37	4133.57	1834.23	1833.11
YGR007W	ECT1	3809.1	3985.11	3097.48	3626.11	1586.92	1609.9
YMR308C	PSE1	4771.32	5060.69	2673.98	3304.79	901.526	988.822
YDR468C	TLG1	3131.27	3403.52	2657.87	3289.09	2721.91	2496.91
YDR040C	ENA1	1627.59	1803.82	4755.34	5465.46	1907.64	2093.81
YPL093W	NOG1	6450.51	6715.64	1618.92	1946.09	498.181	418.846
YOL088C	MPD2	3269.78	3459.57	3068.27	3804.61	1903.14	2139.1
YPR065W	ROX1	3029.43	3302.95	3858.46	4372	1707.37	1372.89
YIL040W	APQ12	4490.32	4492.76	2317.69	2830.72	1805.88	1699.13
YKL213C	DOA1	2697.76	2827.97	2730.6	3389.19	2839.48	3148.37
YBL038W	MRPL16	2941.4	3029.52	3225.08	4167.8	2061.35	2195.83
YGR038C-A	YGR038C-A	3272.11	3403.35	3360.26	4075.36	1586.8	1916.78
YHR052W	CIC1	5847.08	6124.89	2190.22	2595.83	450.994	401.748
YBR049C	REB1	2997.09	3046.03	3517.18	4022.9	2015.4	1982.63
YNL169C	PSD1	4218.91	4356.67	2668.17	2959.5	1650.27	1724.65
YGR054W	YGR054W	4548.24	4575.33	2587.59	2615.92	1602.04	1643.62
YNL168C	FMP41	3541.12	3840.86	2756.3	3171.64	1943.42	2312.96
YLR342W-A	YLR342W-A	4482.76	4965.03	2455.22	2824.7	1628.63	1198.65
YPL049C	DIG1	3499.72	3555.36	3417.88	3596.59	1674.19	1787.95
YPL179W	PPQ1	3151.64	3327.26	3535.81	4333.63	1622.81	1551.95
YGR080W	TWF1	2757.52	2880.76	3328.98	3690.06	2456.71	2408.97
YML045W-A	YML045W-A	3226	3258.92	3215.32	4185.38	1627.89	2003.03
YHR005C	GPA1	4632.97	5163.76	2791.49	3331.89	734.361	856.348
YLR130C	ZRT2	3869.26	4192.22	3027.44	3685.68	1395.25	1318.1
YAL036C	RBG1	5855.65	6221.39	2105.97	2358.71	513.012	431.28
YJL082W	IML2	1034.33	980.782	4570.72	5329.57	2990.68	2572.72
YFL017W-A	SMX2	3744.55	4016.98	2639.04	3128	2176.39	1773.4
YLR413W	YLR413W	6873.26	6692.83	1654.99	1747.62	276.085	225.262
YBR273C	UBX7	2247.64	2378.95	2892.68	3693.42	3034.02	3194.99
YJL044C	GYP6	2872.1	2953.66	3755.05	4365.68	1805.51	1680.08
YOR283W	YOR283W	4255.89	4526.46	2616.13	3376.81	1372.12	1284.62
YGL181W	GTS1	2569.52	2726.86	3149.19	3858.14	2483.59	2610.6
YAL025C	MAK16	6242.59	6430.38	1692.36	2060.15	545.593	422.179
YAR007C	RFA1	3177.16	3412.2	2479.52	3027.51	2627.2	2669.18
YJL060W	BNA3	3531.4	3559.56	2893.85	3339.57	2067.45	2000.73
YBR003W	COQ1	2156.15	2365.19	3384.94	4046.77	2779.96	2640.59
YJR103W	URA8	2104.23	2136.2	3362.31	3644.24	3015.11	3102.96
YJR091C	JSN1	1501.24	1513.65	3393.89	3571.19	3798.62	3567.52
YJL012C	VTC4	4054.99	4365.94	2670.26	3131.2	1430.94	1637.06
YDL120W	YFH1	4329.83	4644.34	2607.53	2952.09	1229.61	1517.04
YKL032C	IXR1	2341.4	2384.97	4112.92	4274.02	2175.52	1987.92
YBR029C	CDS1	5312.94	5333.33	1806.03	2070.04	1228.16	1515.99
YKL138C	MRPL31	2966.82	3188.75	2991	3742.32	2251.19	2124.22
YNL280C	ERG24	4596.47	4943.4	2513.83	3061.36	994.013	1138.59
YHR214C-C	YHR214C-C	3059.85	3155.71	3357.19	4242.35	1520.48	1903.03
YDR011W	SNQ2	2421.99	2601.81	2149	2585.56	3758.61	3715.7
YMR191W	SPG5	2061.27	2237.76	3893.62	4835.28	2008.02	2194.46
YJL186W	MNN5	4532.65	4792.6	2708.11	3388.1	856.937	951.205
YGL206C	CHC1	2394.23	2583.35	2902.14	3526.39	2971.72	2836.91
YMR214W	SCJ1	3437.55	3582.44	1991.62	2174.05	3270.08	2729.34
YDL019C	OSH2	1624.62	1634.89	3557	4047.58	3261.99	3044.47
YPL195W	APL5	3491.39	3559.75	2936.8	3621.86	1705.1	1847.53
YDL225W	SHS1	3416.44	3638.66	3059.41	3824.15	1583.1	1636.26
YMR175W	SIP18	232.787	236.92	1086.32	1231.08	6488.65	7880.02
YLR231C	BNA5	3015.95	3220.12	2786.17	3268.56	2488.54	2362.41
YPL003W	ULA1	1598.87	1601.24	3763.97	4498.42	2887.13	2784.11
YGR147C	NAT2	2802.27	2930.53	3595.04	4362.55	1816.51	1607.56
YBR212W	NGR1	2026.83	2089.56	3739.59	4240.69	2400.21	2616.41
YDL153C	SAS10	5351.86	5409.41	2533.15	2978.59	444.732	392.893
YJR101W	RSM26	2839.3	3105.88	3712.64	4674.23	1324.61	1424
YMR046C	YMR046C	2635.68	2710.3	3747.39	4517.02	1591.17	1855.58
YGL070C	RPB9	3984.91	4332.77	2528.87	3180.06	1561.25	1459.1
YPL211W	NIP7	5860.47	6440.85	1793	2013.9	484.182	444.49
YLR204W	QRI5	2894.55	2974.52	3001.08	3488.53	2280.79	2391.18
YMR302C	YME2	2089.67	2275.61	3302.43	3996.36	2594.72	2738.66
YJL096W	MRPL49	2805.83	2902.38	2985.05	3624.94	2290.85	2384.22
YDR202C	RAV2	1774.73	1874.89	2906.33	3450.04	3605.55	3342.39
YJL004C	SYS1	3159.73	3612.58	2819.13	3281.6	2098.63	1967.93
YHR013C	ARD1	4649.89	4940.35	2537.53	2951.82	895.966	963.764
YJR072C	NPA3	4668.5	4857.74	2654.22	3150.06	752.326	847.136
YLR172C	DPH5	5109.04	5182.53	2198.84	2606.81	948.609	871.26
YJL088W	ARG3	4453.06	4518.62	2568.44	3197.76	1289.16	871.795
YDR072C	IPT1	2746.34	2719.37	4165.21	4866.64	1163.81	1210.98
YBL057C	PTH2	4000	4077.63	2129.01	2616.05	2025.77	2019.48
YEL015W	EDC3	3344.66	3633.05	3544.54	4248.91	974.76	1115.93
YML131W	YML131W	862.76	908.751	3544.59	4178.2	3984.53	3374.08
YFR025C	HIS2	3462.71	3697.79	2985.62	3546.04	1401.91	1710.76
YDL140C	RPO21	3131.56	3198.58	2723.1	2897.49	2423.54	2429.91
YLR256W	HAP1	2618.76	2711.22	3075.73	3354.78	2557.01	2476.02
YLL043W	FPS1	3316.56	3391.66	3174.8	3464.49	1739.84	1700.8
YNL229C	URE2	3347.68	3619.44	3000.03	3640.63	1549.16	1622.75
YOR155C	ISN1	2116.09	2278.41	3032.91	3743.41	2675.31	2927.62
YER049W	TPA1	5451.25	5858.26	1861.22	2422.59	580.312	584.874
YDR084C	TVP23	3060.13	3315.3	2780.06	3438.98	1986.15	2173.63
YGR009C	SEC9	2568.13	2612.72	3230.7	3984.15	2109.36	2243.74
YLR017W	MEU1	4606.73	5079.08	2715.41	3236.08	529.665	579.196
YCR090C	YCR090C	3670.26	3916.74	2709.69	3234.02	1582.61	1614.38
YNL141W	AAH1	5222.52	5506.58	2363.27	2740.22	465.918	427.294
YDR208W	MSS4	2320.87	2316.42	3054.17	3514.32	2797.13	2718.1
YPR008W	HAA1	1546.08	1660.78	4079.57	4859.76	2328.48	2246.33
YMR262W	YMR262W	1507.92	1524.98	3182.88	3526.86	3559.44	3411.86
YCR077C	PAT1	3258.49	3382.76	2933.91	3205.74	1963.29	1944.95
YIR036C	IRC24	2434.34	2637.98	2610.09	2831.94	2933.59	3238.94
YKL003C	MRP17	2919.16	2951.95	3077.87	3388.43	2270.62	2078.53
YJR074W	MOG1	4341.4	4610.77	1940.31	2270.66	1510.28	2011.41
YOR124C	UBP2	2315.29	2514.63	2743.37	3387.5	2639.05	3070.65
YMR136W	GAT2	2324.08	2499.99	3706.42	4191.83	1968.72	1974.89
YPL226W	NEW1	5956.44	6239.56	1627.13	1919.65	460.024	462.495
YBR244W	GPX2	4680.8	5036.77	2302.95	2837.42	895.08	885.82
YHL020C	OPI1	3641.94	3850.98	3066.76	3714.26	1140.9	1205.49
YDL161W	ENT1	2931.75	3017.19	2771.95	3448.71	2230.64	2203.28
YHR012W	VPS29	3048.58	3347.41	2678.38	3181.81	2087.6	2259.51
YDR182W	CDC1	3044.72	3173.5	2674.82	3071.25	2306.26	2325.7
YOR062C	YOR062C	1004.39	1102.22	5558.6	6307.47	1275.87	1346.58
YGR215W	RSM27	3292.43	3500.56	2685.43	3179.24	1939.59	1997.09
YBR230W-A	YBR230W-A	1757.65	1855.16	2413.04	2853.93	3919.02	3784.48
YIR034C	LYS1	3910.88	4207.43	2053.2	2477.69	1950.85	1963.5
YGR048W	UFD1	2308.08	2449.47	2642.56	3107.06	3041.4	3001.24
YKR046C	PET10	1183.54	1218.4	2506.54	2901.71	4379.32	4343.32
YKL170W	MRPL38	2506.53	2591.64	3545.85	4188.24	1853.34	1844.73
YMR091C	NPL6	3602.23	3762.91	2905.83	3370.97	1442.39	1436.61
YLR163C	MAS1	2810.38	2976.01	2917.91	3456.71	2177.71	2180.2
YFL004W	VTC2	3473.7	3718.32	3118.75	3533.09	1333.03	1315.63
YHR060W	VMA22	4009.14	4250.79	2589.28	3050.38	1239.12	1352.45
YKL184W	SPE1	3765.27	3790.03	3082.76	3474.35	1188.41	1187.68
YBR253W	SRB6	3046.28	3492.68	2625.11	2797.01	2334.26	2189.57
YKL127W	PGM1	3932.28	4134.59	2620.35	3122.62	1360.66	1309.29
YER001W	MNN1	5611.87	5998.05	1692.77	1936.46	649.01	590.193
YBR207W	FTH1	2648.97	2756.22	3113.36	3637.81	2148.59	2165.58
YPL031C	PHO85	2540.75	2604.98	3208.11	3850.77	2001.69	2263.15
YLR285W	NNT1	4238.5	4597.24	2341.85	2660.06	1230.51	1398.5
YMR070W	MOT3	2959.51	3211.58	2457.5	2623.06	2767.55	2440.93
YBL093C	ROX3	3459.31	3628.69	2930.64	3428.7	1560.26	1436.12
YGL172W	NUP49	2969.42	3139.49	2436.79	2899.95	2487.15	2510.38
YKL185W	ASH1	3497.51	3600.49	3257.48	3765.27	977.058	1342.93
YGR275W	RTT102	3715.93	3952.51	2321.69	2486.98	2077.8	1885.61
YBR105C	VID24	947.292	950.721	5499.58	6317.63	1357.92	1365.04
YAL044W-A	YAL044W-A	3781.18	3981.1	2376.86	2746.41	1688.16	1857.73
YOR158W	PET123	2507.81	2769.21	3128.32	3734.6	2072.21	2191.21
YBR112C	CYC8	2674.68	2665.06	3657.38	3796.21	1839.39	1760.86
YKL114C	APN1	3792.47	4145.49	2418.17	3064.41	1421.86	1534.85
YMR029C	FAR8	2294.43	2516.52	3106.39	3748.72	2280.07	2429.96
YJL165C	HAL5	1687.96	1729.92	3540.3	4090.79	2837.14	2487.48
YCR018C	SRD1	1809.31	1945.76	3316.6	3826.11	2905.53	2562.39
YBL086C	YBL086C	1196.55	1255.32	4091.74	4922.9	2499.32	2383.24
YGL036W	YGL036W	1695.07	1825.25	2950.78	3407.14	3178.85	3283.8
YOR002W	ALG6	3039.01	3286.91	3057.82	3679.26	1583.33	1693.36
YFR016C	YFR016C	2553.61	2600.77	2932.66	3574.42	2252.96	2421.06
YDR280W	RRP45	3279.37	3498.28	3332.23	3978.84	1083.9	1154.22
YHR039C	MSC7	4130.85	4355.55	2578.95	3053.45	1069.42	1130.98
YKR088C	TVP38	3031.66	3282.2	3189.45	3821.83	1446.58	1523.59
YER027C	GAL83	2702.06	2936.76	3044.38	3658.89	1923.91	2025.34
YOL036W	YOL036W	2155.57	2240.33	2426.45	2818.33	3456.38	3186.59
YLR200W	YKE2	4149.21	4713.7	2284.53	2633	1239.63	1233.89
YGR083C	GCD2	4584.5	4760.61	2528.4	3026.75	659.266	690.959
YKR038C	KAE1	3469.89	3730.93	2894.73	3459.78	1338.11	1354.56
YJL155C	FBP26	1118.62	1179.73	3604.11	4640.74	2823.7	2866.41
YLR008C	PAM18	4439.27	4629.63	2340.53	2799	999.109	1019.36
YGL100W	SEH1	3851.32	4244.36	2450	2946.39	1307.99	1424.9
YKR007W	MEH1	3143.09	3294.41	2873.6	3436.16	1672.44	1804.56
YNL192W	CHS1	3252.7	3331.27	2637.49	3213.53	1834.18	1953.65
YKL179C	COY1	2519.04	2725.79	2953.39	3603.27	2335.09	2075.73
YLR347C	KAP95	2369.36	2471.55	2514.88	3025.22	3096.73	2730.19
YOL062C	APM4	2925.31	3058.75	3187.76	3856.37	1527.43	1650.13
YOL027C	MDM38	3911.42	3927.73	2676.51	3039.39	1336.7	1311.66
YCL048W-A	YCL048W-A	63.6132	85.8056	355.142	504.545	7307.83	7885.57
YML115C	VAN1	3706.91	4029.29	2596.22	3179.16	1336.53	1347.79
YOL041C	NOP12	5183.78	5442.25	2201.89	2665.41	366.892	335.399
YKR052C	MRS4	1709.04	1781.59	3062.23	3777.13	3238.81	2615.96
YOR043W	WHI2	3295.23	3446.39	2736.21	2979.17	1894.22	1828.64
YBR160W	CDC28	2559.71	2775.37	2522.46	2995.89	2613.81	2704.22
YPL190C	NAB3	2761.63	2710.49	2932.56	3054.91	2385.97	2289.15
YDR434W	GPI17	3264.23	3476.11	2407.86	2974.66	2042.85	1956.59
YDL025C	RTK1	1446.3	1511.46	3463.79	3962.69	3026.27	2700.58
YDR463W	STP1	2999.43	3049.1	2921.97	3356.72	1912.5	1860.05
YKR092C	SRP40	5612.2	5868.88	1542.76	1892.12	658.794	514.276
YJL154C	VPS35	2304.91	2476.88	2686	3236.56	2807.89	2560.7
YKL004W	AUR1	4738.36	4929.03	2426.6	2630.26	672.047	670.901
YOL005C	RPB11	3553.6	3808.15	2208.11	2267.4	2097.61	2129.43
YGL078C	DBP3	5398.39	5676.66	1893.05	2255.34	457.081	371.674
YIR012W	SQT1	5060.01	5188.28	1969.97	2347.9	705.455	738.852
YMR208W	ERG12	3558.45	3829.44	2526.22	3067.62	1408.54	1611.22
YMR119W-A	YMR119W-A	2331.1	2532.62	3078.94	3591.22	2183.93	2283.54
YGL186C	TPN1	3670.44	3856.66	2784.81	3305.57	1089.39	1294.24
YDR292C	SRP101	3819.53	4035.65	2585.13	3111.92	1162.54	1276.25
YNL115C	YNL115C	1800.28	1921.93	2270.51	2851.17	3363.77	3777.52
YDR339C	FCF1	3960.65	4235.63	2881.82	3388.83	696.819	802.365
YLR186W	EMG1	5477.05	5885.04	1692.9	2057.65	464.144	386.256
YEL056W	HAT2	2319.29	2433.02	3575.49	4239.13	1673.86	1714.69
YHR081W	LRP1	3909.77	4331.07	2370.31	2876.02	1376.84	1087.33
YOR311C	DGK1	3361.09	3490.6	2610.74	3088.74	1734.46	1662.08
YDR505C	PSP1	1917.03	2042	2795.09	3306.45	3053.54	2827.25
YOL020W	TAT2	3242.94	3366.83	3196.91	3825.63	1091.28	1203.13
YIL065C	FIS1	2115.32	2207.01	2237.5	2562.64	3256.18	3544.89
YDR261C	EXG2	3319.57	3400.14	2545.1	3022.2	1815.3	1782.06
YLR196W	PWP1	5253.37	5381.53	2049.45	2485.77	374.569	321.275
YLR195C	NMT1	3792.92	3945.29	2792.95	3376.21	881.593	1070.32
YEL007W	MIT1	4489.95	4688.25	1681.99	1946.46	1339.48	1694.48
YLR276C	DBP9	4671.54	4897.46	2554.49	3066.91	369.431	277.51
YBR013C	YBR013C	2248.72	2478.68	2480.22	2893.7	2918.33	2812.32
YPR169W	JIP5	3553.77	3770.33	2721.35	3122.42	1318.22	1340.59
YBL090W	MRP21	2768.88	2976.53	3053.78	3702.06	1637.85	1682.43
YBL005W-A	YBL005W-A	2399.09	2598.64	3430.9	4236.4	1432.05	1714.63
YGL196W	DSD1	2251.41	2523.22	2991.29	3606.59	2119.72	2318.54
YNL054W-A	YNL054W-A	2829.93	2959.12	3012.59	3759.66	1425.93	1814.78
YPR188C	MLC2	3219.16	3274.51	2205.37	2651.33	2246.16	2195.52
YLR104W	LCL2	3320.43	3650.15	2174.14	2513.17	2077.01	2047.39
YDL074C	BRE1	3400.7	3726.19	2951.41	3466.09	1099.36	1124.12
YNL091W	NST1	2694.07	2784.49	2957.69	3263.2	2025.11	2037.47
YFR011C	AIM13	3116.95	3494.34	2471.97	3021.39	1831.5	1818.52
YDL115C	IWR1	2000.85	2117.9	3195.24	3837.77	2201.47	2386.07
YER107C	GLE2	3444.6	3766.87	2764.78	3312.27	1221.96	1224.26
YDR153C	ENT5	2430.09	2444.59	3401.51	4000.28	1761.66	1689.21
YLR328W	NMA1	2854.37	2888.34	3373.1	3768.3	1497.29	1340.41
YJL183W	MNN11	4759.94	4915.98	1630.35	2031.41	1151.81	1216.58
YHR147C	MRPL6	2625.48	2900.65	2954.52	3670.68	1703.31	1847.31
YER161C	SPT2	2719.35	2874.82	2822.2	3241.4	2110.88	1928.72
YDR296W	MHR1	2454.1	2441.12	3195.32	3994.23	1673.4	1937.14
YMR104C	YPK2	760.079	786.316	4885.66	5718.48	1673.57	1865.61
YLR356W	ATG33	1774.8	1870.74	2408.37	2629.14	3362.94	3640.9
YNL136W	EAF7	2954.02	2924.88	2673.77	3004.93	2066.03	2057.92
YDR236C	FMN1	2470.18	2723.83	2223.64	2758.93	2839.5	2664.7
YOR189W	IES4	2935.83	3354.7	2351.6	2756.17	2177.24	2103.8
YGL002W	ERP6	2514.92	2697.02	3053.59	3428.7	1998.91	1984.66
YOL103W	ITR2	3901.63	4185.54	2170.44	2699.48	1345.93	1346.39
YCR030C	SYP1	2025.2	2159.41	3404.78	3558.05	2177.69	2323.16
YOR103C	OST2	3062.44	3347.33	2244.28	2565.36	2499.98	1925.72
YER125W	RSP5	2644.89	2670.22	2977.59	3731.48	1767.05	1852.6
YNL056W	OCA2	3184.42	3399.2	2681.72	3356.24	1432.24	1588.02
YOR131C	YOR131C	2448.98	2720.01	2800.3	3342.67	2121.69	2198.91
YDL178W	DLD2	3230.44	3532.93	2792.37	3380.97	1297.64	1388.3
YIR011C	STS1	2437.96	2616.41	3445.09	4135.03	1450.28	1535.31
YER175C	TMT1	2695.25	2831.46	3038.1	3690.03	1566.28	1782.54
YGL053W	PRM8	1561.62	1477.6	2899.86	3338.45	3184.85	3141.02
YDL215C	GDH2	1409.67	1479.13	3892.83	4710.88	1892.12	2217.49
YPR127W	YPR127W	1650.11	1728.95	2335.12	2671.84	3599.24	3608.87
YDR051C	DET1	2973.51	3298.18	2888.9	3554.3	1418.19	1455.51
YMR047C	NUP116	2945.38	3017.8	2649.78	2949.7	1980.9	2040.08
YOL071W	EMI5	1565.48	1701.37	2216.01	2743.51	3712.66	3642.22
YDR511W	ACN9	1975.93	2248.81	2910.65	3715.73	2396.83	2311.42
YKL140W	TGL1	2144.77	2315.03	2961.12	3626.58	2161.33	2347.93
YNL265C	IST1	2315.43	2585.89	2846.88	3345.42	2132.58	2319.52
YPL146C	NOP53	4377.38	4502.76	2421.73	2793.16	768.062	679.165
YKL041W	VPS24	2697.72	2882.15	2381.61	2851.6	2280.07	2440.33
YDR494W	RSM28	2236.36	2298.88	3248.57	3940.38	1832.36	1966.84
YJL016W	YJL016W	1767.5	1883.9	2252.39	2688.71	3467.22	3458.62
YPL215W	CBP3	2354.7	2422.72	3726.87	4248.72	1394.54	1368.85
[truncated: 3,005 more rows]
